# Supplementary material for: Information transfer efficiency differs in wild chimpanzees and bonobos, but not social cognition
Source: Proc Biol Sci. 2020 Jun 24;287(1929):20200523. doi: 10.1098/rspb.2020.0523 (PMC7329035; doi:10.1098/rspb.2020.0523)
Supplement: Database S1 [file rspb20200523supp1.txt]

�..Level	Number	Onset_Date	Onset_Time	Offset_Date	Offset_Time	Species	Group	Experiment.Number	Snake.model.number	Date	Focal.ID	Knowledge	Communication	Loco.direction	Startle	Onset_Time.n	Offset_Time.n	duration.n	Year	Month	Day	distance.ext	body.orientation.ext	location.ext	body.orientation.deg	location.deg	distance.num	angle.to.snake	Focal.sex	Focal.age	first.to.see	num.adjuv.in.party	seen.snake.yn	num.adjuv.seen.snake	num.ind.on.video	num.adjuv.on.video	someone.call.yn	in.a.tree.yn	Number.snake.seen	event.ID	ID_Date	z.Number.snake.seen	Focal.age.centered	Focal.sex.centered	first.to.see.centered
3	14289	9/6/2017	16:50.6	9/6/2017	16:50.6	Bonobo	LK West	117	6	6/9/2017	a_1	sees the snake			Yes	51410.6	51410.6	0	2017	9	6	<1m from snake		North	NA	180	0.5	NA	Male	Adult	Yes	1	Yes	1	1	1	No	No	0	1	APO_2017-09-06	-0.824421279	-0.513368984	0.486631016	0.796791444
3	17143	9/21/2017	04:07.9	9/21/2017	04:07.9	Bonobo	LK West	119	7	21/09/2017	a_1	sees the snake			No	39847.92	39847.92	0	2017	9	21	3-5m from snake	South West	North West	315	225	4	90	Male	Adult	Yes	3	Yes	2	2	1	No	No	1	2	APO_2017-09-21	0.013441651	-0.513368984	0.486631016	0.796791444
3	19629	10/7/2017	08:47.8	10/7/2017	08:47.8	Bonobo	LK West	102	6	7/10/2017	a_1	sees the snake			No	22127.76	22127.76	0	2017	10	7	1-3m from snake	East	West	90	270	2	0	Male	Adult	No	8	Yes	5	6	4	Yes	No	2	3	APO_2017-10-07	0.851304581	-0.513368984	0.486631016	-0.203208556
3	14711	9/15/2017	43:23.6	9/15/2017	43:23.6	Bonobo	LK East	118	6	15/09/2017	a_12	sees the snake			Yes	53003.56	53003.56	0	2017	9	15	1-3m from snake		North West	NA	225	2	NA	Male	Adult	Yes	5	Yes	1	3	2	No	No	0	4	BAN_2017-09-15	-0.824421279	-0.513368984	0.486631016	0.796791444
3	13524	11/3/2015	18:53.6	11/3/2015	18:53.6	Bonobo	LK West	112	2	3/11/2015	a_16	sees the snake			No	29933.6	29933.6	0	2015	11	3	1-3m from snake	South	North	0	180	2	0	Male	Adult	No	11	Yes	2	5	5	No	No	0	5	BEN_2015-11-03	-0.824421279	-0.513368984	0.486631016	-0.203208556
3	18173	9/21/2017	29:56.6	9/21/2017	29:56.6	Bonobo	LK West	119	7	21/09/2017	a_16	sees the snake			Yes	48596.64	48596.64	0	2017	9	21	1-3m from snake	East	West	90	270	2	0	Male	Adult	No	12	Yes	7	2	1	Yes	No	1	6	BEN_2017-09-21	0.013441651	-0.513368984	0.486631016	-0.203208556
3	16945	9/20/2017	09:49.2	9/20/2017	09:49.2	Bonobo	LK West	119	7	20/09/2017	a_17	sees the snake			Yes	47389.24	47389.24	0	2017	9	20	1-3m from snake	South	North	0	180	2	0	Male	Adult	Yes	4	Yes	1	3	3	No	No	0	7	CAM_2017-09-20	-0.824421279	-0.513368984	0.486631016	0.796791444
3	19451	10/7/2017	59:51.7	10/7/2017	59:51.7	Bonobo	LK West	102	6	7/10/2017	a_17	sees the snake			Yes	21591.68	21591.68	0	2017	10	7	1-3m from snake		North East	NA	135	2	NA	Male	Adult	No	3	Yes	2	3	3	Yes	No	1	8	CAM_2017-10-07	0.013441651	-0.513368984	0.486631016	-0.203208556
3	21275	11/17/2017	22:23.7	11/17/2017	22:23.7	Bonobo	LK West	104	6	17/11/2017	a_17	sees the snake			No	30143.68	30143.68	0	2017	11	17	5-10m from snake		North East	NA	135	7.5	NA	Male	Adult	No	5	Yes	2	5	4	Yes	No	2	9	CAM_2017-11-17	0.851304581	-0.513368984	0.486631016	-0.203208556
3	19032	10/5/2017	02:51.2	10/5/2017	02:51.2	Bonobo	LK East	120	7	5/10/2017	a_18	sees the snake			Yes	54171.24	54171.24	0	2017	10	5	<1m from snake		North	NA	180	0.5	NA	Male	Adult	Yes	1	Yes	1	1	1	No	No	0	10	DAN_2017-10-05	-0.824421279	-0.513368984	0.486631016	0.796791444
3	16979	9/20/2017	09:49.4	9/20/2017	09:49.4	Bonobo	LK West	119	7	20/09/2017	a_19	sees the snake			Yes	47389.4	47389.4	0	2017	9	20	3-5m from snake	South West	North East	315	135	4	0	Female	Adult	No	4	Yes	2	3	3	No	No	0	11	DJU_2017-09-20	-0.824421279	-0.513368984	-0.513368984	-0.203208556
3	19615	10/7/2017	08:44.4	10/7/2017	08:44.4	Bonobo	LK West	102	6	7/10/2017	a_19	sees the snake			No	22124.44	22124.44	0	2017	10	7	5-10m from snake	South East	North West	45	225	7.5	0	Female	Adult	No	8	Yes	4	6	4	Yes	Yes	1	12	DJU_2017-10-07	0.013441651	-0.513368984	-0.513368984	-0.203208556
3	13922	2/16/2016	32:18.1	2/16/2016	32:18.1	Bonobo	LK West	114	1	16/02/2016	a_21	sees the snake			No	34338.08	34338.08	0	2016	2	16	3-5m from snake	out	North West	NA	225	4	NA	Male	Adult	Yes	1	Yes	1	1	1	No	Yes	0	13	EMI_2016-02-16	-0.824421279	-0.513368984	0.486631016	0.796791444
3	18780	9/21/2017	20:00.7	9/21/2017	20:00.7	Bonobo	LK West	119	7	21/09/2017	a_21	sees the snake			Yes	58800.68	58800.68	0	2017	9	21	1-3m from snake	North West	South East	225	45	2	0	Male	Adult	No	15	Yes	8	2	1	Yes	No	1	14	EMI_2017-09-21	0.013441651	-0.513368984	0.486631016	-0.203208556
3	21477	12/5/2017	54:57.4	12/5/2017	54:57.4	Bonobo	LK West	105	7	5/12/2017	a_21	sees the snake			Yes	42897.36	42897.36	0	2017	12	5	1-3m from snake		North East	NA	135	2	NA	Male	Adult	Yes	3	Yes	1	4	3	No	No	2	15	EMI_2017-12-05	0.851304581	-0.513368984	0.486631016	0.796791444
3	15413	9/17/2017	16:22.4	9/17/2017	16:22.4	Bonobo	LK West	119	7	17/09/2017	a_28	sees the snake			Yes	36982.36	36982.36	0	2017	9	17	1-3m from snake	West	North East	270	135	2	45	Male	Infant	No	3	Yes	1	3	1	No	No	0	16	GAN_2017-09-17	-0.824421279	0.486631016	0.486631016	-0.203208556
3	21482	12/5/2017	54:58.3	12/5/2017	54:58.3	Bonobo	LK West	105	7	5/12/2017	a_29	sees the snake			No	42898.32	42898.32	0	2017	12	5	3-5m from snake	South West	North East	315	135	4	0	Female	Adult	No	3	Yes	2	4	3	No	No	0	17	GWE_2017-12-05	-0.824421279	-0.513368984	-0.513368984	-0.203208556
3	14231	5/18/2016	01:26.4	5/18/2016	01:26.4	Bonobo	LK West	116	1	18/05/2016	a_30	sees the snake			Yes	36086.36	36086.36	0	2016	5	18	1-3m from snake		West	NA	270	2	NA	Male	Adult	No	4	Yes	3	1	1	Yes	No	0	18	HUG_2016-05-18	-0.824421279	-0.513368984	0.486631016	-0.203208556
3	19066	10/6/2017	28:21.1	10/6/2017	28:21.1	Bonobo	LK West	102	6	6/10/2017	a_30	sees the snake			Yes	59301.12	59301.12	0	2017	10	6	<1m from snake		North East	NA	135	0.5	NA	Male	Adult	Yes	5	Yes	1	3	2	No	No	1	19	HUG_2017-10-06	0.013441651	-0.513368984	0.486631016	0.796791444
3	19431	10/7/2017	59:46.2	10/7/2017	59:46.2	Bonobo	LK West	102	6	7/10/2017	a_33	sees the snake			Yes	21586.2	21586.2	0	2017	10	7	<1m from snake		North East	NA	135	0.5	NA	Female	Adult	Yes	3	Yes	1	3	3	No	No	0	20	IRI_2017-10-07	-0.824421279	-0.513368984	-0.513368984	0.796791444
3	15166	9/15/2017	26:00.8	9/15/2017	26:06.8	Bonobo	LK East	118	6	15/09/2017	a_38	sees the snake			No	55560.76	55566.84	6.08	2017	9	15	5-10m from snake	South East	North West	45	225	7.5	0	Male	Juvenil	No	5	Yes	4	4	3	Yes	Yes	0	21	KEB_2017-09-15	-0.824421279	1.486631016	0.486631016	-0.203208556
3	14713	9/15/2017	43:23.7	9/15/2017	43:23.7	Bonobo	LK East	118	6	15/09/2017	a_39	sees the snake			Yes	53003.72	53003.72	0	2017	9	15	1-3m from snake		North West	NA	225	2	NA	Female	Adult	No	5	Yes	2	3	2	No	No	0	22	KIM_2017-09-15	-0.824421279	-0.513368984	-0.513368984	-0.203208556
3	17885	9/21/2017	25:32.2	9/21/2017	25:32.2	Bonobo	LK West	119	7	21/09/2017	a_41	sees the snake			No	48332.2	48332.2	0	2017	9	21	3-5m from snake	West	East	270	90	4	0	Female	Infant	No	7	Yes	4	2	0	No	Yes	0	23	LEA_2017-09-21	-0.824421279	0.486631016	-0.513368984	-0.203208556
3	21081	11/12/2017	19:58.7	11/12/2017	19:58.7	Bonobo	LK East	103	6	12/11/2017	a_42	sees the snake			No	55198.74	55198.74	0	2017	11	12	5-10m from snake	Unknown	North	NA	180	7.5	NA	Female	Adult	Yes	3	Yes	1	2	1	Yes	Yes	0	24	LOM_2017-11-12	-0.824421279	-0.513368984	-0.513368984	0.796791444
3	19606	10/7/2017	08:41.7	10/7/2017	08:41.7	Bonobo	LK West	102	6	7/10/2017	a_43	sees the snake			Yes	22121.72	22121.72	0	2017	10	7	<1m from snake		North	NA	180	0.5	NA	Female	Adult	No	8	Yes	3	6	4	Yes	No	0	25	LUN_2017-10-07	-0.824421279	-0.513368984	-0.513368984	-0.203208556
3	21299	11/17/2017	22:28.5	11/17/2017	22:28.5	Bonobo	LK West	104	6	17/11/2017	a_49	sees the snake			No	30148.48	30148.48	0	2017	11	17	1-3m from snake	South East	North West	45	225	2	0	Female	Adult	No	5	Yes	4	6	5	Yes	No	0	26	NIN_2017-11-17	-0.824421279	-0.513368984	-0.513368984	-0.203208556
3	21415	11/17/2017	23:10.3	11/17/2017	23:10.3	Bonobo	LK West	104	6	17/11/2017	a_5	sees the snake			No	30190.28	30190.28	0	2017	11	17	5-10m from snake	out	North West	NA	225	7.5	NA	Female	Juvenil	No	5	Yes	5	5	4	Yes	Yes	0	27	NOR_2017-11-17	-0.824421279	1.486631016	-0.513368984	-0.203208556
3	16365	9/19/2017	28:10.7	9/19/2017	28:10.7	Bonobo	LK West	119	7	19/09/2017	a_51	sees the snake			No	48490.68	48490.68	0	2017	9	19	>10m from snake	North	South East	180	45	15	45	Female	Adult	No	6	Yes	5	3	2	Yes	Yes	0	28	OLG_2017-09-19	-0.824421279	-0.513368984	-0.513368984	-0.203208556
3	14842	9/15/2017	45:30.1	9/15/2017	45:30.1	Bonobo	LK East	118	6	15/09/2017	a_58	sees the snake			No	53130.12	53130.12	0	2017	9	15	5-10m from snake	South	North	0	180	7.5	0	Male	Juvenil	No	5	Yes	3	4	3	Yes	Yes	0	29	PET_2017-09-15	-0.824421279	1.486631016	0.486631016	-0.203208556
3	14097	5/18/2016	57:20.5	5/18/2016	57:20.5	Bonobo	LK West	116	1	18/05/2016	a_66	sees the snake			Yes	35840.48	35840.48	0	2016	5	18	1-3m from snake	South East	North West	45	225	2	0	Male	Adult	No	5	Yes	3	3	3	No	No	0	30	ROQ_2016-05-18	-0.824421279	-0.513368984	0.486631016	-0.203208556
3	21634	12/12/2017	07:00.4	12/12/2017	07:00.4	Bonobo	LK West	105	7	12/12/2017	a_66	sees the snake			No	32820.4	32820.4	0	2017	12	12	1-3m from snake		West	NA	270	2	NA	Male	Adult	No	2	Yes	2	2	2	No	No	1	31	ROQ_2017-12-12	0.013441651	-0.513368984	0.486631016	-0.203208556
3	15963	9/19/2017	09:24.6	9/19/2017	09:24.6	Bonobo	LK West	119	7	19/09/2017	a_71	sees the snake			Yes	47364.62	47364.62	0	2017	9	19	1-3m from snake		South East	NA	45	2	NA	Female	Adult	No	4	Yes	3	1	1	Yes	No	0	32	SUS_2017-09-19	-0.824421279	-0.513368984	-0.513368984	-0.203208556
3	21630	12/12/2017	06:52.6	12/12/2017	06:52.6	Bonobo	LK West	105	7	12/12/2017	a_71	sees the snake			Yes	32812.6	32812.6	0	2017	12	12	1-3m from snake		West	NA	270	2	NA	Female	Adult	Yes	2	Yes	1	2	2	No	No	1	33	SUS_2017-12-12	0.013441651	-0.513368984	-0.513368984	0.796791444
3	14069	5/18/2016	56:43.0	5/18/2016	56:43.0	Bonobo	LK West	116	1	18/05/2016	a_72	sees the snake			No	35803	35803	0	2016	5	18	3-5m from snake	East	North	90	180	4	90	Female	Adult	Yes	5	Yes	1	3	3	No	No	0	34	TAO_2016-05-18	-0.824421279	-0.513368984	-0.513368984	0.796791444
3	15738	9/19/2017	07:29.3	9/19/2017	07:29.3	Bonobo	LK West	119	7	19/09/2017	a_72	sees the snake			Yes	43649.32	43649.32	0	2017	9	19	1-3m from snake		North East	NA	135	2	NA	Female	Adult	Yes	1	Yes	1	1	1	No	No	1	35	TAO_2017-09-19	0.013441651	-0.513368984	-0.513368984	0.796791444
3	14502	9/6/2017	53:54.4	9/6/2017	53:54.4	Bonobo	LK West	117	6	6/9/2017	a_75	sees the snake			No	53634.44	53634.44	0	2017	9	6	>10m from snake	North	East	180	90	15	90	Female	Adult	No	4	Yes	1	2	2	Yes	Yes	1	36	UMA_2017-09-06	0.013441651	-0.513368984	-0.513368984	-0.203208556
3	17578	1/9/2017	14:02.6	1/9/2017	14:02.6	Bonobo	LK West	119	7	21/09/2017	a_75	sees the snake			No	40442.58	40442.58	0	2017	9	21	5-10m from snake	South West	North East	315	135	7.5	0	Female	Adult	No	6	Yes	3	4	3	Yes	Yes	2	37	UMA_2017-01-09	0.851304581	-0.513368984	-0.513368984	-0.203208556
3	19637	10/7/2017	08:50.6	10/7/2017	08:50.6	Bonobo	LK West	102	6	7/10/2017	a_75	sees the snake			No	22130.6	22130.6	0	2017	10	7	3-5m from snake		North West	NA	225	4	NA	Female	Adult	No	8	Yes	6	6	4	Yes	Yes	3	38	UMA_2017-10-07	1.689167512	-0.513368984	-0.513368984	-0.203208556
3	16108	9/19/2017	13:08.1	9/19/2017	13:08.1	Bonobo	LK West	119	7	19/09/2017	a_8	sees the snake			No	47588.1	47588.1	0	2017	9	19	3-5m from snake		South East	NA	45	4	NA	Female	Adult	No	5	Yes	4	2	2	Yes	Yes	0	39	WIM_2017-09-19	-0.824421279	-0.513368984	-0.513368984	-0.203208556
3	13811	11/3/2015	18:42.1	11/3/2015	18:42.1	Bonobo	LK West	112	2	3/11/2015	a_84	sees the snake			No	29922.08	29922.08	0	2015	11	3	1-3m from snake	South	North	0	180	2	0	Male	Adult	Yes	11	Yes	1	5	5	No	No	0	40	ZED_2015-11-03	-0.824421279	-0.513368984	0.486631016	0.796791444
3	15813	9/19/2017	10:27.9	9/19/2017	10:27.9	Bonobo	LK West	119	7	19/09/2017	a_84	sees the snake			Yes	43827.88	43827.88	0	2017	9	19	1-3m from snake		South East	NA	45	2	NA	Male	Adult	No	4	Yes	3	2	2	No	No	1	41	ZED_2017-09-19	0.013441651	-0.513368984	0.486631016	-0.203208556
3	15810	9/19/2017	10:27.3	9/19/2017	10:27.3	Bonobo	LK West	119	7	19/09/2017	a_85	sees the snake			Yes	43827.28	43827.28	0	2017	9	19	<1m from snake		East	NA	90	0.5	NA	Male	Juvenil	No	4	Yes	2	2	2	No	No	0	42	ZIZ_2017-09-19	-0.824421279	1.486631016	0.486631016	-0.203208556
3	18140	9/21/2017	28:46.7	9/21/2017	28:46.7	Bonobo	LK West	119	7	21/09/2017	a_86	sees the snake			No	48526.68	48526.68	0	2017	9	21	1-3m from snake	West	South	270	0	2	90	Female	Adult	No	11	Yes	6	2	1	Yes	No	0	43	ZOE_2017-09-21	-0.824421279	-0.513368984	-0.513368984	-0.203208556
3	21281	11/17/2017	22:24.3	11/17/2017	22:24.3	Bonobo	LK West	104	6	17/11/2017	a_86	sees the snake			No	30144.28	30144.28	0	2017	11	17	>10m from snake		North East	NA	135	15	NA	Female	Adult	No	5	Yes	3	5	4	Yes	No	1	44	ZOE_2017-11-17	0.013441651	-0.513368984	-0.513368984	-0.203208556
3	15411	9/17/2017	16:22.2	9/17/2017	16:22.2	Bonobo	LK West	119	7	17/09/2017	a_87	sees the snake			Yes	36982.16	36982.16	0	2017	9	17	1-3m from snake	South West	North East	315	135	2	0	Male	Adult	Yes	3	Yes	1	3	1	No	No	0	45	JAK_2017-09-17	-0.824421279	-0.513368984	0.486631016	0.796791444
3	21247	11/17/2017	22:06.0	11/17/2017	22:06.0	Bonobo	LK West	104	6	17/11/2017	a_87	sees the snake			Yes	30126	30126	0	2017	11	17	1-3m from snake		North East	NA	135	2	NA	Male	Adult	Yes	5	Yes	1	2	1	No	No	1	46	JAK_2017-11-17	0.013441651	-0.513368984	0.486631016	0.796791444
3	14086	5/18/2016	57:04.6	5/18/2016	57:04.6	Bonobo	LK West	116	1	18/05/2016	a_88	sees the snake			Yes	35824.64	35824.64	0	2016	5	18	3-5m from snake	South East	North	45	180	4	45	Female	Adult	No	5	Yes	2	3	3	No	No	1	47	POY_2016-05-18	0.013441651	-0.513368984	-0.513368984	-0.203208556
3	17004	9/20/2017	09:50.0	9/20/2017	09:50.0	Bonobo	LK West	119	7	20/09/2017	a_88	sees the snake			Yes	47389.96	47389.96	0	2017	9	20	5-10m from snake	East	North West	90	225	7.5	45	Female	Adult	No	4	Yes	3	3	3	No	Yes	2	48	POY_2017-09-20	0.851304581	-0.513368984	-0.513368984	-0.203208556
3	21487	12/5/2017	55:00.1	12/5/2017	55:00.5	Bonobo	LK West	105	7	5/12/2017	a_88	sees the snake			No	42900.08	42900.48	0.4	2017	12	5	5-10m from snake		North East	NA	135	7.5	NA	Female	Adult	No	3	Yes	3	4	3	No	No	3	49	POY_2017-12-05	1.689167512	-0.513368984	-0.513368984	-0.203208556
3	16571	9/19/2017	36:59.8	9/19/2017	36:59.8	Bonobo	LK West	119	7	19/09/2017	a_9	sees the snake			No	49019.8	49019.8	0	2017	9	19	5-10m from snake	West	East	270	90	7.5	0	Female	Juvenil	No	8	Yes	6	5	4	Yes	Yes	0	50	OPL_2017-09-19	-0.824421279	1.486631016	-0.513368984	-0.203208556
3	4	1/23/2017	51:03.6	1/23/2017	51:03.6	Chimpanzee	Tai East	1	3	23/01/2017	a_10	sees the snake			No	42663.64	42663.64	0	2017	1	23	>10m from snake			NA	NA	15	NA	Male	Adult	No	6	Yes	3	3	2	Yes	No	0	51	ATH_2017-01-23	-0.824421279	-0.513368984	0.486631016	-0.203208556
3	4548	3/4/2017	59:47.8	3/4/2017	59:47.8	Chimpanzee	Tai East	2	5	4/3/2017	a_10	sees the snake			No	35987.76	35987.76	0	2017	3	4	3-5m from snake	North East	South West	135	315	4	0	Male	Adult	No	7	Yes	3	5	5	Yes	No	1	52	ATH_2017-03-04	0.013441651	-0.513368984	0.486631016	-0.203208556
3	11611	5/11/2017	20:13.7	5/11/2017	20:13.7	Chimpanzee	Tai East	11	6	11/5/2017	a_10	sees the snake			No	51613.68	51613.68	0	2017	5	11	5-10m from snake	South East	North West	45	225	7.5	0	Male	Adult	No	5	Yes	5	5	4	Yes	No	2	53	ATH_2017-05-11	0.851304581	-0.513368984	0.486631016	-0.203208556
3	3593	2/21/2017	12:47.4	2/21/2017	12:47.4	Chimpanzee	Tai South	19	5	21/02/2017	a_11	sees the snake			No	33167.4	33167.4	0	2017	2	21	3-5m from snake	West	East	270	90	4	0	Female	Juvenil	No	10	Yes	6	9	7	Yes	Yes	0	54	BAL_2017-02-21	-0.824421279	1.486631016	-0.513368984	-0.203208556
3	6156	3/29/2017	04:58.8	3/29/2017	04:58.8	Chimpanzee	Tai South	5	4	29/03/2017	a_11	sees the snake			Yes	32698.84	32698.84	0	2017	3	29	1-3m from snake		North East	NA	135	2	NA	Female	Juvenil	Yes	7	Yes	1	4	4	No	No	1	55	BAL_2017-03-29	0.013441651	1.486631016	-0.513368984	0.796791444
3	8726	4/29/2017	56:08.8	4/29/2017	56:08.8	Chimpanzee	Tai South	9	5	29/04/2017	a_11	sees the snake			No	64568.84	64568.84	0	2017	4	29	3-5m from snake	East	West	90	270	4	0	Female	Juvenil	No	9	Yes	3	2	1	Yes	Yes	2	56	BAL_2017-04-29	0.851304581	1.486631016	-0.513368984	-0.203208556
3	5280	3/20/2017	59:15.9	3/20/2017	59:15.9	Chimpanzee	Tai North	3	3	20/03/2017	a_13	sees the snake			Yes	53955.88	53955.88	0	2017	3	20	1-3m from snake		East	NA	90	2	NA	Male	Adult	Yes	3	Yes	1	2	1	No	No	0	57	BAR_2017-03-20	-0.824421279	-0.513368984	0.486631016	0.796791444
3	6774	4/6/2017	07:13.5	4/6/2017	07:13.5	Chimpanzee	Tai North	6	4	6/4/2017	a_13	sees the snake			Yes	43633.48	43633.48	0	2017	4	6	1-3m from snake	North West	North West	225	225	2	180	Male	Adult	No	6	Yes	3	3	2	Yes	No	1	58	BAR_2017-04-06	0.013441651	-0.513368984	0.486631016	-0.203208556
3	137	1/23/2017	52:02.2	1/23/2017	52:02.2	Chimpanzee	Tai East	1	3	23/01/2017	a_14	sees the snake			No	42722.2	42722.2	0	2017	1	23	3-5m from snake		South East	NA	45	4	NA	Female	Juvenil	No	10	Yes	7	9	8	Yes	No	0	59	BEA_2017-01-23	-0.824421279	1.486631016	-0.513368984	-0.203208556
3	3301	2/16/2017	03:37.3	2/16/2017	03:37.3	Chimpanzee	Tai East	18	4	16/02/2017	a_14	sees the snake			No	47017.3	47017.3	0	2017	2	16	3-5m from snake	South	North West	0	225	4	45	Female	Juvenil	No	6	Yes	3	2	2	Yes	No	1	60	BEA_2017-02-16	0.013441651	1.486631016	-0.513368984	-0.203208556
3	4631	3/4/2017	00:28.8	3/4/2017	00:28.8	Chimpanzee	Tai East	2	5	4/3/2017	a_14	sees the snake			No	36028.8	36028.8	0	2017	3	4	5-10m from snake		North	NA	180	7.5	NA	Female	Juvenil	No	9	Yes	6	7	7	Yes	Yes	2	61	BEA_2017-03-04	0.851304581	1.486631016	-0.513368984	-0.203208556
3	5896	3/24/2017	19:32.1	3/24/2017	19:32.1	Chimpanzee	Tai East	4	4	24/03/2017	a_14	sees the snake			No	51572.08	51572.08	0	2017	3	24	3-5m from snake	South	North East	0	135	4	45	Female	Juvenil	No	8	Yes	5	6	4	Yes	No	3	62	BEA_2017-03-24	1.689167512	1.486631016	-0.513368984	-0.203208556
3	11562	5/11/2017	19:46.1	5/11/2017	19:46.1	Chimpanzee	Tai East	11	6	11/5/2017	a_14	sees the snake			No	51586.08	51586.08	0	2017	5	11	5-10m from snake	South East	North West	45	225	7.5	0	Female	Juvenil	No	5	Yes	5	5	4	Yes	No	4	63	BEA_2017-05-11	2.527030442	1.486631016	-0.513368984	-0.203208556
3	5401	3/20/2017	01:29.0	3/20/2017	01:29.0	Chimpanzee	Tai North	3	3	20/03/2017	a_15	sees the snake			No	54088.96	54088.96	0	2017	3	20	3-5m from snake	West	East	270	90	4	0	Female	Adult	No	3	Yes	2	4	3	Yes	Yes	0	64	BEL_2017-03-20	-0.824421279	-0.513368984	-0.513368984	-0.203208556
3	1628	1/28/2017	52:30.1	1/28/2017	52:30.1	Chimpanzee	Tai South	12	4	28/01/2017	a_2	sees the snake			No	64350.1	64350.1	0	2017	1	28	5-10m from snake		South East	NA	45	7.5	NA	Female	Adult	No	4	Yes	2	4	3	No	No	0	65	EDO_2017-01-28	-0.824421279	-0.513368984	-0.513368984	-0.203208556
3	3518	2/21/2017	12:03.2	2/21/2017	12:03.2	Chimpanzee	Tai South	19	5	21/02/2017	a_2	sees the snake			No	33123.2	33123.2	0	2017	2	21	>10m from snake	South	West	0	270	15	90	Female	Adult	No	10	Yes	4	10	7	Yes	Yes	1	66	EDO_2017-02-21	0.013441651	-0.513368984	-0.513368984	-0.203208556
3	13189	5/25/2017	33:10.8	5/25/2017	33:10.8	Chimpanzee	Tai South	13	6	25/05/2017	a_2	sees the snake			Yes	55990.76	55990.76	0	2017	5	25	5-10m from snake		North East	NA	135	7.5	NA	Female	Adult	No	8	Yes	3	2	1	Yes	Yes	3	67	EDO_2017-05-25	1.689167512	-0.513368984	-0.513368984	-0.203208556
3	190	1/23/2017	51:29.0	1/23/2017	51:29.0	Chimpanzee	Tai East	1	3	23/01/2017	a_20	sees the snake			No	42689	42689	0	2017	1	23	5-10m from snake		South East	NA	45	7.5	NA	Female	Juvenil	No	8	Yes	5	8	7	Yes	No	0	68	EMA_2017-01-23	-0.824421279	1.486631016	-0.513368984	-0.203208556
3	3315	2/16/2017	03:53.4	2/16/2017	03:53.4	Chimpanzee	Tai East	18	4	16/02/2017	a_20	sees the snake			No	47033.42	47033.42	0	2017	2	16	5-10m from snake	out	North West	NA	225	7.5	NA	Female	Juvenil	No	6	Yes	4	3	3	Yes	No	1	69	EMA_2017-02-16	0.013441651	1.486631016	-0.513368984	-0.203208556
3	5954	3/24/2017	19:58.8	3/24/2017	19:58.8	Chimpanzee	Tai East	4	4	24/03/2017	a_20	sees the snake			No	51598.8	51598.8	0	2017	3	24	3-5m from snake	South West	North East	315	135	4	0	Female	Juvenil	No	8	Yes	6	7	5	Yes	No	2	70	EMA_2017-03-24	0.851304581	1.486631016	-0.513368984	-0.203208556
3	11630	5/11/2017	20:23.1	5/11/2017	20:23.1	Chimpanzee	Tai East	11	6	11/5/2017	a_20	sees the snake			No	51623.12	51623.12	0	2017	5	11	1-3m from snake		North West	NA	225	2	NA	Female	Juvenil	No	7	Yes	6	7	6	Yes	No	3	71	EMA_2017-05-11	1.689167512	1.486631016	-0.513368984	-0.203208556
3	274	1/23/2017	51:12.2	1/23/2017	51:12.2	Chimpanzee	Tai East	1	3	23/01/2017	a_22	sees the snake			No	42672.16	42672.16	0	2017	1	23	5-10m from snake	North West	South East	225	45	7.5	0	Male	Juvenil	No	7	Yes	4	5	4	Yes	No	0	72	EOL_2017-01-23	-0.824421279	1.486631016	0.486631016	-0.203208556
3	3252	2/16/2017	02:57.9	2/16/2017	02:57.9	Chimpanzee	Tai East	18	4	16/02/2017	a_22	sees the snake			Yes	46977.9	46977.9	0	2017	2	16	1-3m from snake	South East	West	45	270	2	45	Male	Juvenil	Yes	5	Yes	1	5	5	No	No	1	73	EOL_2017-02-16	0.013441651	1.486631016	0.486631016	0.796791444
3	4493	3/4/2017	59:23.9	3/4/2017	59:23.9	Chimpanzee	Tai East	2	5	4/3/2017	a_22	sees the snake			No	35963.88	35963.88	0	2017	3	4	3-5m from snake	South	East	0	90	4	90	Male	Juvenil	No	5	Yes	2	2	2	Yes	No	2	74	EOL_2017-03-04	0.851304581	1.486631016	0.486631016	-0.203208556
3	5614	3/24/2017	16:26.3	3/24/2017	16:26.3	Chimpanzee	Tai East	4	4	24/03/2017	a_22	sees the snake			No	51386.32	51386.32	0	2017	3	24	3-5m from snake	West	North East	270	135	4	45	Male	Juvenil	No	7	Yes	3	4	3	Yes	No	3	75	EOL_2017-03-24	1.689167512	1.486631016	0.486631016	-0.203208556
3	7810	4/10/2017	53:23.6	4/10/2017	53:23.6	Chimpanzee	Tai East	7	3	10/4/2017	a_22	sees the snake			No	24803.64	24803.64	0	2017	4	10	1-3m from snake	South East	North East	45	135	2	90	Male	Juvenil	No	8	Yes	2	8	6	Yes	No	4	76	EOL_2017-04-10	2.527030442	1.486631016	0.486631016	-0.203208556
3	8080	4/26/2017	43:13.5	4/26/2017	43:13.5	Chimpanzee	Tai East	8	5	26/04/2017	a_22	sees the snake			No	63793.52	63793.52	0	2017	4	26	3-5m from snake		West	NA	270	4	NA	Male	Juvenil	Yes	3	Yes	2	1	1	No	No	5	77	EOL_2017-04-26	3.364893372	1.486631016	0.486631016	0.796791444
3	11527	5/11/2017	19:27.2	5/11/2017	19:27.2	Chimpanzee	Tai East	11	6	11/5/2017	a_22	sees the snake			No	51567.16	51567.16	0	2017	5	11	3-5m from snake		North West	NA	225	4	NA	Male	Juvenil	No	4	Yes	2	3	3	Yes	No	6	78	EOL_2017-05-11	4.202756302	1.486631016	0.486631016	-0.203208556
3	4615	3/4/2017	00:19.6	3/4/2017	00:19.6	Chimpanzee	Tai East	2	5	4/3/2017	a_23	sees the snake			No	36019.6	36019.6	0	2017	3	4	1-3m from snake	North	South East	180	45	2	45	Male	Adult	No	8	Yes	5	6	6	Yes	No	0	79	ERA_2017-03-04	-0.824421279	-0.513368984	0.486631016	-0.203208556
3	5592	3/24/2017	16:17.6	3/24/2017	16:17.6	Chimpanzee	Tai East	4	4	24/03/2017	a_23	sees the snake			No	51377.6	51377.6	0	2017	3	24	1-3m from snake	South West	North East	315	135	2	0	Male	Adult	No	7	Yes	2	4	3	Yes	No	1	80	ERA_2017-03-24	0.013441651	-0.513368984	0.486631016	-0.203208556
3	11684	5/11/2017	21:58.7	5/11/2017	21:58.7	Chimpanzee	Tai East	11	6	11/5/2017	a_23	sees the snake			No	51718.72	51718.72	0	2017	5	11	3-5m from snake	South East	North West	45	225	4	0	Male	Adult	No	3	Yes	3	1	1	Yes	No	2	81	ERA_2017-05-11	0.851304581	-0.513368984	0.486631016	-0.203208556
3	536	1/23/2017	57:10.8	1/23/2017	57:10.8	Chimpanzee	Tai East	1	3	23/01/2017	a_24	sees the snake			No	43030.8	43030.8	0	2017	1	23	>10m from snake	Unknown	South West	NA	315	15	NA	Female	Adult	No	12	Yes	10	7	6	Yes	No	0	82	FAT_2017-01-23	-0.824421279	-0.513368984	-0.513368984	-0.203208556
3	4845	3/4/2017	01:40.0	3/4/2017	01:40.0	Chimpanzee	Tai East	2	5	4/3/2017	a_24	sees the snake			No	36100.04	36100.04	0	2017	3	4	3-5m from snake	East	West	90	270	4	0	Female	Adult	No	11	Yes	10	8	7	Yes	No	1	83	FAT_2017-03-04	0.013441651	-0.513368984	-0.513368984	-0.203208556
3	5540	3/20/2017	04:14.9	3/20/2017	04:14.9	Chimpanzee	Tai North	3	3	20/03/2017	a_25	sees the snake			No	54254.92	54254.92	0	2017	3	20	1-3m from snake	West	East	270	90	2	0	Male	Adult	No	3	Yes	3	3	2	Yes	No	0	84	FAU_2017-03-20	-0.824421279	-0.513368984	0.486631016	-0.203208556
3	6985	4/6/2017	09:45.3	4/6/2017	09:45.3	Chimpanzee	Tai North	6	4	6/4/2017	a_25	sees the snake			No	43785.32	43785.32	0	2017	4	6	5-10m from snake	North	South	180	0	7.5	0	Male	Adult	No	6	Yes	4	5	4	Yes	No	1	85	FAU_2017-04-06	0.013441651	-0.513368984	0.486631016	-0.203208556
3	11339	5/3/2017	04:09.8	5/3/2017	04:09.8	Chimpanzee	Tai North	10	5	3/5/2017	a_25	sees the snake			Yes	57849.84	57849.84	0	2017	5	3	1-3m from snake		South	NA	0	2	NA	Male	Adult	No	6	Yes	2	4	3	Yes	No	2	86	FAU_2017-05-03	0.851304581	-0.513368984	0.486631016	-0.203208556
3	4814	3/4/2017	01:26.0	3/4/2017	01:26.0	Chimpanzee	Tai East	2	5	4/3/2017	a_26	sees the snake			Yes	36085.96	36085.96	0	2017	3	4	3-5m from snake	East	West	90	270	4	0	Male	Infant	No	11	Yes	8	9	8	Yes	No	0	87	FIE_2017-03-04	-0.824421279	0.486631016	0.486631016	-0.203208556
3	11538	5/11/2017	19:37.8	5/11/2017	19:37.8	Chimpanzee	Tai East	11	6	11/5/2017	a_26	sees the snake			Yes	51577.84	51577.84	0	2017	5	11	1-3m from snake		North West	NA	225	2	NA	Male	Infant	No	4	Yes	3	4	3	Yes	No	1	88	FIE_2017-05-11	0.013441651	0.486631016	0.486631016	-0.203208556
3	3277	2/16/2017	03:09.9	2/16/2017	03:09.9	Chimpanzee	Tai East	18	4	16/02/2017	a_27	sees the snake			No	46989.9	46989.9	0	2017	2	16	3-5m from snake		North West	NA	225	4	NA	Male	Adult	No	5	Yes	2	4	4	Yes	No	0	89	FRE_2017-02-16	-0.824421279	-0.513368984	0.486631016	-0.203208556
3	4576	3/4/2017	59:59.9	3/4/2017	59:59.9	Chimpanzee	Tai East	2	5	4/3/2017	a_27	sees the snake			No	35999.88	35999.88	0	2017	3	4	3-5m from snake	North East	South West	135	315	4	0	Male	Adult	No	8	Yes	4	5	5	Yes	No	1	90	FRE_2017-03-04	0.013441651	-0.513368984	0.486631016	-0.203208556
3	7843	4/10/2017	53:33.1	4/10/2017	53:33.1	Chimpanzee	Tai East	7	3	10/4/2017	a_27	sees the snake			No	24813.12	24813.12	0	2017	4	10	1-3m from snake	South West	North East	315	135	2	0	Male	Adult	No	8	Yes	5	6	5	Yes	No	2	91	FRE_2017-04-10	0.851304581	-0.513368984	0.486631016	-0.203208556
3	7950	4/24/2017	12:25.1	4/24/2017	12:25.1	Chimpanzee	Tai East	8	5	24/04/2017	a_27	sees the snake			No	51145.12	51145.12	0	2017	4	24	5-10m from snake	North East	North West	135	225	7.5	90	Male	Adult	No	5	Yes	2	2	2	Yes	Yes	3	92	FRE_2017-04-24	1.689167512	-0.513368984	0.486631016	-0.203208556
3	11535	5/11/2017	19:36.8	5/11/2017	19:36.8	Chimpanzee	Tai East	11	6	11/5/2017	a_27	sees the snake			No	51576.84	51576.84	0	2017	5	11	1-3m from snake	South East	North West	45	225	2	0	Male	Adult	No	4	Yes	3	4	3	Yes	No	4	93	FRE_2017-05-11	2.527030442	-0.513368984	0.486631016	-0.203208556
3	2769	2/6/2017	00:26.2	2/6/2017	00:26.2	Chimpanzee	Tai South	15	3	6/2/2017	a_3	sees the snake			No	61226.24	61226.24	0	2017	2	6	3-5m from snake	South East	West	45	270	4	45	Female	Adult	No	6	Yes	6	5	4	Yes	Yes	0	94	HAV_2017-02-06	-0.824421279	-0.513368984	-0.513368984	-0.203208556
3	8495	4/29/2017	47:58.4	4/29/2017	47:58.4	Chimpanzee	Tai South	9	5	29/04/2017	a_3	sees the snake			No	64078.44	64078.44	0	2017	4	29	5-10m from snake	South	South West	0	315	7.5	135	Female	Adult	No	8	Yes	1	5	4	Yes	No	1	95	HAV_2017-04-29	0.013441651	-0.513368984	-0.513368984	-0.203208556
3	12180	5/25/2017	42:37.3	5/25/2017	42:37.3	Chimpanzee	Tai South	13	6	25/05/2017	a_3	sees the snake			No	27757.28	27757.28	0	2017	5	25	>10m from snake		Up	NA	NA	15	NA	Female	Adult	No	15	Yes	2	3	2	Yes	Yes	2	96	HAV_2017-05-25	0.851304581	-0.513368984	-0.513368984	-0.203208556
3	2687	2/6/2017	59:37.6	2/6/2017	59:37.6	Chimpanzee	Tai South	15	3	6/2/2017	a_31	sees the snake			No	61177.56	61177.56	0	2017	2	6	3-5m from snake	South East	North	45	180	4	45	Male	Adult	No	6	Yes	3	5	4	Yes	No	0	97	IBR_2017-02-06	-0.824421279	-0.513368984	0.486631016	-0.203208556
3	9098	4/29/2017	32:56.9	4/29/2017	32:56.9	Chimpanzee	Tai South	9	5	29/04/2017	a_31	sees the snake			No	66776.88	66776.88	0	2017	4	29	3-5m from snake	North East	South West	135	315	4	0	Male	Adult	No	13	Yes	8	4	2	Yes	No	1	98	IBR_2017-04-29	0.013441651	-0.513368984	0.486631016	-0.203208556
3	549	1/23/2017	54:56.9	1/23/2017	54:56.9	Chimpanzee	Tai East	1	3	23/01/2017	a_32	sees the snake			No	42896.92	42896.92	0	2017	1	23	3-5m from snake		South West	NA	315	4	NA	Female	Adult	No	15	Yes	12	13	12	Yes	No	0	99	IND_2017-01-23	-0.824421279	-0.513368984	-0.513368984	-0.203208556
3	4141	2/25/2017	40:23.6	2/25/2017	40:23.6	Chimpanzee	Tai East	20	5	25/02/2017	a_32	sees the snake			Yes	49223.56	49223.56	0	2017	2	25	1-3m from snake		West	NA	270	2	NA	Female	Adult	Yes	4	Yes	1	1	1	No	No	1	100	IND_2017-02-25	0.013441651	-0.513368984	-0.513368984	0.796791444
3	4486	3/4/2017	59:21.8	3/4/2017	59:21.8	Chimpanzee	Tai East	2	5	4/3/2017	a_32	sees the snake			Yes	35961.8	35961.8	0	2017	3	4	<1m from snake		South	NA	0	0.5	NA	Female	Adult	Yes	5	Yes	1	3	3	No	No	2	101	IND_2017-03-04	0.851304581	-0.513368984	-0.513368984	0.796791444
3	5961	3/24/2017	20:01.0	3/24/2017	20:01.0	Chimpanzee	Tai East	4	4	24/03/2017	a_32	sees the snake			No	51601	51601	0	2017	3	24	3-5m from snake	South West	North West	315	225	4	90	Female	Adult	No	8	Yes	7	7	5	Yes	No	3	102	IND_2017-03-24	1.689167512	-0.513368984	-0.513368984	-0.203208556
3	2363	2/2/2017	39:01.2	2/2/2017	39:01.2	Chimpanzee	Tai South	14	3	2/2/2017	a_34	sees the snake			Yes	56341.24	56341.24	0	2017	2	2	5-10m from snake	North East	West	135	270	7.5	45	Female	Adult	No	5	Yes	3	5	4	Yes	No	0	103	ISH_2017-02-02	-0.824421279	-0.513368984	-0.513368984	-0.203208556
3	3416	2/21/2017	11:28.9	2/21/2017	11:28.9	Chimpanzee	Tai South	19	5	21/02/2017	a_34	sees the snake			Yes	33088.88	33088.88	0	2017	2	21	1-3m from snake	out	North East	NA	135	2	NA	Female	Adult	Yes	10	Yes	1	5	4	No	No	1	104	ISH_2017-02-21	0.013441651	-0.513368984	-0.513368984	0.796791444
3	9186	4/29/2017	30:55.3	4/29/2017	30:55.3	Chimpanzee	Tai South	9	5	29/04/2017	a_34	sees the snake			No	66655.28	66655.28	0	2017	4	29	3-5m from snake	North	South	180	0	4	0	Female	Adult	No	11	Yes	6	4	3	Yes	No	2	105	ISH_2017-04-29	0.851304581	-0.513368984	-0.513368984	-0.203208556
3	5905	3/24/2017	19:39.9	3/24/2017	19:39.9	Chimpanzee	Tai East	4	4	24/03/2017	a_35	sees the snake			No	51579.88	51579.88	0	2017	3	24	3-5m from snake	South	North West	0	225	4	45	Male	Infant	No	8	Yes	5	6	4	Yes	Yes	0	106	IVO_2017-03-24	-0.824421279	0.486631016	0.486631016	-0.203208556
3	3700	2/21/2017	14:11.7	2/21/2017	14:11.7	Chimpanzee	Tai South	19	5	21/02/2017	a_36	sees the snake			No	33251.72	33251.72	0	2017	2	21	3-5m from snake	North East	North	135	180	4	135	Male	Adult	No	10	Yes	7	8	6	Yes	No	0	107	JAC_2017-02-21	-0.824421279	-0.513368984	0.486631016	-0.203208556
3	9236	4/29/2017	30:37.3	4/29/2017	30:37.3	Chimpanzee	Tai South	9	5	29/04/2017	a_36	sees the snake			No	66637.28	66637.28	0	2017	4	29	3-5m from snake	out	South	NA	0	4	NA	Male	Adult	No	11	Yes	4	3	2	Yes	Yes	1	108	JAC_2017-04-29	0.013441651	-0.513368984	0.486631016	-0.203208556
3	12600	5/25/2017	16:06.8	5/25/2017	16:06.8	Chimpanzee	Tai South	13	6	25/05/2017	a_36	sees the snake			No	29766.82	29766.82	0	2017	5	25	5-10m from snake	South	North	0	180	7.5	0	Male	Adult	No	9	Yes	1	3	2	Yes	Yes	2	109	JAC_2017-05-25	0.851304581	-0.513368984	0.486631016	-0.203208556
3	3439	2/21/2017	11:33.7	2/21/2017	11:33.7	Chimpanzee	Tai South	19	5	21/02/2017	a_37	sees the snake			No	33093.72	33093.72	0	2017	2	21	3-5m from snake	out	North East	NA	135	4	NA	Female	Adult	No	10	Yes	3	7	5	Yes	No	0	110	JUL_2017-02-21	-0.824421279	-0.513368984	-0.513368984	-0.203208556
3	12614	5/25/2017	16:47.3	5/25/2017	16:47.3	Chimpanzee	Tai South	13	6	25/05/2017	a_37	sees the snake			No	29807.34	29807.34	0	2017	5	25	3-5m from snake		North West	NA	225	4	NA	Female	Adult	No	8	Yes	1	3	2	Yes	No	1	111	JUL_2017-05-25	0.013441651	-0.513368984	-0.513368984	-0.203208556
3	9302	4/29/2017	30:42.9	4/29/2017	30:42.9	Chimpanzee	Tai South	9	5	29/04/2017	a_4	sees the snake			No	66642.88	66642.88	0	2017	4	29	5-10m from snake	North East	South West	135	315	7.5	0	Female	Adult	No	11	Yes	5	3	2	Yes	Yes	0	112	KIN_2017-04-29	-0.824421279	-0.513368984	-0.513368984	-0.203208556
3	1675	1/28/2017	52:31.3	1/28/2017	52:31.3	Chimpanzee	Tai South	12	4	28/01/2017	a_40	sees the snake			Yes	64351.34	64351.34	0	2017	1	28	5-10m from snake	North East	South East	135	45	7.5	90	Male	Adult	No	4	Yes	3	4	3	No	No	0	113	KUB_2017-01-28	-0.824421279	-0.513368984	0.486631016	-0.203208556
3	2747	2/6/2017	00:14.5	2/6/2017	00:14.5	Chimpanzee	Tai South	15	3	6/2/2017	a_40	sees the snake			No	61214.48	61214.48	0	2017	2	6	1-3m from snake	North	South	180	0	2	0	Male	Adult	No	6	Yes	5	5	4	Yes	No	1	114	KUB_2017-02-06	0.013441651	-0.513368984	0.486631016	-0.203208556
3	8209	4/29/2017	38:32.0	4/29/2017	38:32.0	Chimpanzee	Tai South	9	5	29/04/2017	a_40	sees the snake			No	49112.04	49112.04	0	2017	4	29	3-5m from snake	North East	South West	135	315	4	0	Male	Adult	Yes	4	Yes	1	2	1	No	Yes	2	115	KUB_2017-04-29	0.851304581	-0.513368984	0.486631016	0.796791444
3	12555	5/25/2017	11:09.0	5/25/2017	11:09.0	Chimpanzee	Tai South	13	6	25/05/2017	a_40	sees the snake			No	29469.04	29469.04	0	2017	5	25	1-3m from snake		Up	NA	NA	2	NA	Male	Adult	No	12	Yes	2	3	2	Yes	Yes	3	116	KUB_2017-05-25	1.689167512	-0.513368984	0.486631016	-0.203208556
3	564	1/23/2017	49:32.5	1/23/2017	49:32.5	Chimpanzee	Tai East	1	3	23/01/2017	a_44	sees the snake			No	42572.48	42572.48	0	2017	1	23	5-10m from snake		South West	NA	315	7.5	NA	Female	Juvenil	No	3	Yes	2	3	2	Yes	Yes	0	117	MAI_2017-01-23	-0.824421279	1.486631016	-0.513368984	-0.203208556
3	4690	3/4/2017	00:47.1	3/4/2017	00:48.6	Chimpanzee	Tai East	2	5	4/3/2017	a_44	sees the snake			Yes	36047.08	36048.6	1.52	2017	3	4	1-3m from snake	West	East	270	90	2	0	Female	Juvenil	No	9	Yes	7	8	8	Yes	Yes	1	118	MAI_2017-03-04	0.013441651	1.486631016	-0.513368984	-0.203208556
3	7933	4/24/2017	12:10.4	4/24/2017	12:10.4	Chimpanzee	Tai East	8	5	24/04/2017	a_44	sees the snake			No	51130.4	51130.4	0	2017	4	24	<1m from snake		East	NA	90	0.5	NA	Female	Juvenil	Yes	5	Yes	1	3	3	No	Yes	2	119	MAI_2017-04-24	0.851304581	1.486631016	-0.513368984	0.796791444
3	11543	5/11/2017	19:38.4	5/11/2017	19:38.4	Chimpanzee	Tai East	11	6	11/5/2017	a_44	sees the snake			No	51578.36	51578.36	0	2017	5	11	1-3m from snake		West	NA	270	2	NA	Female	Juvenil	No	5	Yes	4	5	4	Yes	No	3	120	MAI_2017-05-11	1.689167512	1.486631016	-0.513368984	-0.203208556
3	7327	4/6/2017	14:34.9	4/6/2017	14:34.9	Chimpanzee	Tai North	6	4	6/4/2017	a_45	sees the snake			No	44074.92	44074.92	0	2017	4	6	5-10m from snake	West	Up	270	NA	7.5	NA	Female	Juvenil	No	8	Yes	5	2	1	Yes	Yes	0	121	MAM_2017-04-06	-0.824421279	1.486631016	-0.513368984	-0.203208556
3	11085	5/3/2017	54:18.2	5/3/2017	54:18.2	Chimpanzee	Tai North	10	5	3/5/2017	a_45	sees the snake			No	57258.24	57258.24	0	2017	5	3	3-5m from snake	East	West	90	270	4	0	Female	Juvenil	No	5	Yes	2	6	5	Yes	No	1	122	MAM_2017-05-03	0.013441651	1.486631016	-0.513368984	-0.203208556
3	1899	1/28/2017	54:21.8	1/28/2017	54:22.0	Chimpanzee	Tai South	12	4	28/01/2017	a_46	sees the snake			No	64461.82	64462.02	0.2	2017	1	28	Unknown			NA	NA	NA	NA	Female	Juvenil	No	4	Yes	4	3	2	Yes	Unknown	0	123	MOH_2017-01-28	-0.824421279	1.486631016	-0.513368984	-0.203208556
3	2619	2/6/2017	59:08.9	2/6/2017	59:08.9	Chimpanzee	Tai South	15	3	6/2/2017	a_46	sees the snake			Yes	61148.88	61148.88	0	2017	2	6	1-3m from snake		North	NA	180	2	NA	Female	Juvenil	Yes	6	Yes	1	5	4	No	No	1	124	MOH_2017-02-06	0.013441651	1.486631016	-0.513368984	0.796791444
3	3428	2/21/2017	11:31.0	2/21/2017	11:31.0	Chimpanzee	Tai South	19	5	21/02/2017	a_46	sees the snake			No	33090.96	33090.96	0	2017	2	21	3-5m from snake	South	North	0	180	4	0	Female	Juvenil	No	10	Yes	2	7	5	No	No	2	125	MOH_2017-02-21	0.851304581	1.486631016	-0.513368984	-0.203208556
3	8276	4/29/2017	39:34.6	4/29/2017	39:35.8	Chimpanzee	Tai South	9	5	29/04/2017	a_46	sees the snake			No	49174.6	49175.84	1.24	2017	4	29	>10m from snake		South West	NA	315	15	NA	Female	Juvenil	No	4	Yes	3	4	3	Yes	Yes	3	126	MOH_2017-04-29	1.689167512	1.486631016	-0.513368984	-0.203208556
3	12870	5/25/2017	21:21.8	5/25/2017	21:21.8	Chimpanzee	Tai South	13	6	25/05/2017	a_46	sees the snake			No	55281.76	55281.76	0	2017	5	25	>10m from snake	South West	North East	315	135	15	0	Female	Juvenil	No	6	Yes	1	3	2	Yes	Yes	4	127	MOH_2017-05-25	2.527030442	1.486631016	-0.513368984	-0.203208556
3	7427	4/6/2017	16:51.8	4/6/2017	16:51.8	Chimpanzee	Tai North	6	4	6/4/2017	a_47	sees the snake			No	44211.8	44211.8	0	2017	4	6	5-10m from snake	North West	South East	225	45	7.5	0	Female	Adult	No	9	Yes	6	5	4	Yes	Yes	0	128	MYS_2017-04-06	-0.824421279	-0.513368984	-0.513368984	-0.203208556
3	11084	5/3/2017	54:18.2	5/3/2017	54:18.2	Chimpanzee	Tai North	10	5	3/5/2017	a_47	sees the snake			No	57258.24	57258.24	0	2017	5	3	3-5m from snake	East	West	90	270	4	0	Female	Adult	No	5	Yes	3	6	5	Yes	No	1	129	MYS_2017-05-03	0.013441651	-0.513368984	-0.513368984	-0.203208556
3	11071	5/3/2017	54:14.6	5/3/2017	54:14.6	Chimpanzee	Tai North	10	5	3/5/2017	a_48	sees the snake			Yes	57254.56	57254.56	0	2017	5	3	3-5m from snake		West	NA	270	4	NA	Female	Adult	Yes	5	Yes	1	6	5	No	No	0	130	NAR_2017-05-03	-0.824421279	-0.513368984	-0.513368984	0.796791444
3	6220	4/6/2017	57:18.2	4/6/2017	57:18.2	Chimpanzee	Tai North	6	4	6/4/2017	a_50	sees the snake			Yes	43038.2	43038.2	0	2017	4	6	>10m from snake		North	NA	180	15	NA	Male	Adult	Yes	3	Yes	1	4	3	No	No	0	131	NOU_2017-04-06	-0.824421279	-0.513368984	0.486631016	0.796791444
3	10142	4/30/2017	11:42.3	4/30/2017	11:42.3	Chimpanzee	Tai South	9	5	30/04/2017	a_52	sees the snake			No	33102.28	33102.28	0	2017	4	30	>10m from snake		North	NA	180	15	NA	Female	Adult	Yes	6	Yes	1	3	2	Yes	Yes	0	132	OPA_2017-04-30	-0.824421279	-0.513368984	-0.513368984	0.796791444
3	1916	1/28/2017	52:29.6	1/28/2017	52:29.6	Chimpanzee	Tai South	12	4	28/01/2017	a_53	sees the snake			Yes	64349.58	64349.58	0	2017	1	28	3-5m from snake		South West	NA	315	4	NA	Male	Adult	Yes	4	Yes	1	4	3	No	No	0	133	OSC_2017-01-28	-0.824421279	-0.513368984	0.486631016	0.796791444
3	2737	2/6/2017	00:11.9	2/6/2017	00:11.9	Chimpanzee	Tai South	15	3	6/2/2017	a_53	sees the snake			No	61211.92	61211.92	0	2017	2	6	1-3m from snake	South East	North	45	180	2	45	Male	Adult	No	6	Yes	4	6	5	Yes	No	1	134	OSC_2017-02-06	0.013441651	-0.513368984	0.486631016	-0.203208556
3	3735	2/21/2017	14:35.2	2/21/2017	14:35.2	Chimpanzee	Tai South	19	5	21/02/2017	a_53	sees the snake			No	33275.2	33275.2	0	2017	2	21	3-5m from snake	South	North	0	180	4	0	Male	Adult	No	10	Yes	8	8	6	Yes	No	2	135	OSC_2017-02-21	0.851304581	-0.513368984	0.486631016	-0.203208556
3	8292	4/29/2017	39:27.6	4/29/2017	39:27.6	Chimpanzee	Tai South	9	5	29/04/2017	a_53	sees the snake			No	49167.64	49167.64	0	2017	4	29	3-5m from snake	North East	South West	135	315	4	0	Male	Adult	No	4	Yes	2	3	2	Yes	No	3	136	OSC_2017-04-29	1.689167512	-0.513368984	0.486631016	-0.203208556
3	12116	5/25/2017	41:03.2	5/25/2017	41:03.2	Chimpanzee	Tai South	13	6	25/05/2017	a_53	sees the snake			Yes	27663.24	27663.24	0	2017	5	25	3-5m from snake		Up	NA	NA	4	NA	Male	Adult	Yes	15	Yes	1	2	1	No	No	4	137	OSC_2017-05-25	2.527030442	-0.513368984	0.486631016	0.796791444
3	11444	5/3/2017	05:23.5	5/3/2017	05:23.5	Chimpanzee	Tai North	10	5	3/5/2017	a_54	sees the snake			No	57923.52	57923.52	0	2017	5	3	5-10m from snake	South	North	0	180	7.5	0	Female	Adult	No	8	Yes	5	6	5	Yes	No	0	138	PAN_2017-05-03	-0.824421279	-0.513368984	-0.513368984	-0.203208556
3	2178	2/2/2017	36:43.7	2/2/2017	36:43.7	Chimpanzee	Tai South	14	3	2/2/2017	a_55	sees the snake			Yes	56203.72	56203.72	0	2017	2	2	<1m from snake	South East	North	45	180	0.5	45	Female	Adult	No	5	Yes	2	2	1	Yes	No	0	139	PEM_2017-02-02	-0.824421279	-0.513368984	-0.513368984	-0.203208556
3	10519	4/30/2017	44:30.8	4/30/2017	44:30.8	Chimpanzee	Tai South	9	5	30/04/2017	a_55	sees the snake			No	49470.84	49470.84	0	2017	4	30	>10m from snake		North West	NA	225	15	NA	Female	Adult	No	12	Yes	1	4	2	Yes	Yes	1	140	PEM_2017-04-30	0.013441651	-0.513368984	-0.513368984	-0.203208556
3	6499	4/6/2017	59:37.1	4/6/2017	59:37.1	Chimpanzee	Tai North	6	4	6/4/2017	a_56	sees the snake			No	43177.08	43177.08	0	2017	4	6	5-10m from snake	Unknown	East	NA	90	7.5	NA	Female	Adult	No	4	Yes	2	4	3	Yes	No	0	141	PER_2017-04-06	-0.824421279	-0.513368984	-0.513368984	-0.203208556
3	11420	5/3/2017	05:12.1	5/3/2017	05:12.1	Chimpanzee	Tai North	10	5	3/5/2017	a_56	sees the snake			No	57912.08	57912.08	0	2017	5	3	5-10m from snake	South East	North East	45	135	7.5	90	Female	Adult	No	8	Yes	4	7	6	Yes	No	1	142	PER_2017-05-03	0.013441651	-0.513368984	-0.513368984	-0.203208556
3	626	1/23/2017	52:49.3	1/23/2017	52:49.3	Chimpanzee	Tai East	1	3	23/01/2017	a_57	sees the snake			No	42769.32	42769.32	0	2017	1	23	5-10m from snake		South East	NA	45	7.5	NA	Male	Juvenil	No	12	Yes	10	8	7	Yes	No	0	143	PES_2017-01-23	-0.824421279	1.486631016	0.486631016	-0.203208556
3	4344	2/25/2017	42:43.6	2/25/2017	42:43.6	Chimpanzee	Tai East	20	5	25/02/2017	a_57	sees the snake			No	49363.56	49363.56	0	2017	2	25	5-10m from snake		South	NA	0	7.5	NA	Male	Juvenil	No	4	Yes	3	4	3	Yes	No	1	144	PES_2017-02-25	0.013441651	1.486631016	0.486631016	-0.203208556
3	7828	4/10/2017	53:28.4	4/10/2017	53:28.4	Chimpanzee	Tai East	7	3	10/4/2017	a_57	sees the snake			No	24808.4	24808.4	0	2017	4	10	3-5m from snake	North West	South East	225	45	4	0	Male	Juvenil	No	8	Yes	3	8	6	Yes	No	2	145	PES_2017-04-10	0.851304581	1.486631016	0.486631016	-0.203208556
3	7854	4/10/2017	53:36.8	4/10/2017	53:36.8	Chimpanzee	Tai East	7	3	10/4/2017	a_59	sees the snake			No	24816.8	24816.8	0	2017	4	10	>10m from snake	South	South East	0	45	15	135	Female	Infant	No	8	Yes	5	7	6	Yes	Yes	0	146	PLA_2017-04-10	-0.824421279	0.486631016	-0.513368984	-0.203208556
3	795	1/23/2017	52:30.7	1/23/2017	52:30.7	Chimpanzee	Tai East	1	3	23/01/2017	a_6	sees the snake			No	42750.72	42750.72	0	2017	1	23	3-5m from snake	North West	South	225	0	4	45	Female	Adult	No	11	Yes	9	9	8	Yes	No	0	147	POL_2017-01-23	-0.824421279	-0.513368984	-0.513368984	-0.203208556
3	4179	2/25/2017	40:40.6	2/25/2017	40:40.6	Chimpanzee	Tai East	20	5	25/02/2017	a_6	sees the snake			No	49240.56	49240.56	0	2017	2	25	3-5m from snake	East	West	90	270	4	0	Female	Adult	No	4	Yes	2	3	2	Yes	No	1	148	POL_2017-02-25	0.013441651	-0.513368984	-0.513368984	-0.203208556
3	6593	4/6/2017	00:09.9	4/6/2017	00:09.9	Chimpanzee	Tai North	6	4	6/4/2017	a_60	sees the snake			No	43209.92	43209.92	0	2017	4	6	3-5m from snake	North West	East	225	90	4	45	Male	Adult	No	5	Yes	3	4	3	Yes	No	0	149	POR_2017-04-06	-0.824421279	-0.513368984	0.486631016	-0.203208556
3	894	1/23/2017	47:02.3	1/23/2017	47:02.3	Chimpanzee	Tai East	1	3	23/01/2017	a_61	sees the snake			No	42422.32	42422.32	0	2017	1	23	3-5m from snake	South West	North West	315	225	4	90	Male	Adult	No	4	Yes	3	4	3	Yes	No	0	150	POS_2017-01-23	-0.824421279	-0.513368984	0.486631016	-0.203208556
3	3132	2/11/2017	00:41.4	2/11/2017	00:41.4	Chimpanzee	Tai East	16	4	11/2/2017	a_61	sees the snake			No	61241.4	61241.4	0	2017	2	11	3-5m from snake		North East	NA	135	4	NA	Male	Adult	No	3	Yes	2	2	2	No	No	1	151	POS_2017-02-11	0.013441651	-0.513368984	0.486631016	-0.203208556
3	7834	4/10/2017	53:29.8	4/10/2017	53:29.8	Chimpanzee	Tai East	7	3	10/4/2017	a_61	sees the snake			No	24809.84	24809.84	0	2017	4	10	3-5m from snake	South	North	0	180	4	0	Male	Adult	No	8	Yes	4	6	5	Yes	No	2	152	POS_2017-04-10	0.851304581	-0.513368984	0.486631016	-0.203208556
3	12735	5/25/2017	18:49.5	5/25/2017	18:49.5	Chimpanzee	Tai South	13	6	25/05/2017	a_62	sees the snake			No	29929.46	29929.46	0	2017	5	25	3-5m from snake		North	NA	180	4	NA	Female	Adult	No	4	Yes	2	3	2	Yes	Yes	0	153	RAP_2017-05-25	-0.824421279	-0.513368984	-0.513368984	-0.203208556
3	6172	3/29/2017	05:05.1	3/29/2017	05:05.1	Chimpanzee	Tai South	5	4	29/03/2017	a_63	sees the snake			No	32705.08	32705.08	0	2017	3	29	5-10m from snake		North West	NA	225	7.5	NA	Male	Adult	No	7	Yes	3	4	4	Yes	No	0	154	RAV_2017-03-29	-0.824421279	-0.513368984	0.486631016	-0.203208556
3	9338	4/29/2017	35:03.6	4/29/2017	35:03.6	Chimpanzee	Tai South	9	5	29/04/2017	a_63	sees the snake			No	66903.6	66903.6	0	2017	4	29	1-3m from snake	East	West	90	270	2	0	Male	Adult	No	16	Yes	10	4	3	Yes	No	1	155	RAV_2017-04-29	0.013441651	-0.513368984	0.486631016	-0.203208556
3	12745	5/25/2017	18:20.0	5/25/2017	18:20.0	Chimpanzee	Tai South	13	6	25/05/2017	a_63	sees the snake			No	29900.02	29900.02	0	2017	5	25	>10m from snake	West	North East	270	135	15	45	Male	Adult	No	5	Yes	1	3	2	Yes	Yes	2	156	RAV_2017-05-25	0.851304581	-0.513368984	0.486631016	-0.203208556
3	8167	4/26/2017	11:21.1	4/26/2017	11:21.1	Chimpanzee	Tai East	8	5	26/04/2017	a_64	sees the snake			No	65481.12	65481.12	0	2017	4	26	5-10m from snake		North West	NA	225	7.5	NA	Male	Adult	No	6	Yes	3	4	3	Yes	Yes	0	157	REP_2017-04-26	-0.824421279	-0.513368984	0.486631016	-0.203208556
3	11813	5/11/2017	24:52.7	5/11/2017	24:52.7	Chimpanzee	Tai East	11	6	11/5/2017	a_64	sees the snake			No	51892.72	51892.72	0	2017	5	11	5-10m from snake		North	NA	180	7.5	NA	Male	Adult	No	5	Yes	5	3	3	Yes	No	1	158	REP_2017-05-11	0.013441651	-0.513368984	0.486631016	-0.203208556
3	965	1/23/2017	45:53.7	1/23/2017	45:53.7	Chimpanzee	Tai East	1	3	23/01/2017	a_65	sees the snake			No	42353.72	42353.72	0	2017	1	23	1-3m from snake	South	North West	0	225	2	45	Male	Adult	No	4	Yes	2	3	2	Yes	No	0	159	RIC_2017-01-23	-0.824421279	-0.513368984	0.486631016	-0.203208556
3	3128	2/11/2017	00:40.7	2/11/2017	00:40.7	Chimpanzee	Tai East	16	4	11/2/2017	a_65	sees the snake			Yes	61240.72	61240.72	0	2017	2	11	1-3m from snake		North East	NA	135	2	NA	Male	Adult	Yes	3	Yes	1	2	2	No	No	1	160	RIC_2017-02-11	0.013441651	-0.513368984	0.486631016	0.796791444
3	11953	5/11/2017	26:38.0	5/11/2017	26:38.0	Chimpanzee	Tai East	11	6	11/5/2017	a_65	sees the snake			No	51998	51998	0	2017	5	11	3-5m from snake	East	West	90	270	4	0	Male	Adult	No	6	Yes	5	5	5	Yes	No	2	161	RIC_2017-05-11	0.851304581	-0.513368984	0.486631016	-0.203208556
3	8159	4/26/2017	11:15.5	4/26/2017	11:15.5	Chimpanzee	Tai East	8	5	26/04/2017	a_67	sees the snake			No	65475.48	65475.48	0	2017	4	26	3-5m from snake		North West	NA	225	4	NA	Female	Infant	No	6	Yes	2	4	3	No	Yes	0	162	RWA_2017-04-26	-0.824421279	0.486631016	-0.513368984	-0.203208556
3	1034	1/23/2017	52:10.8	1/23/2017	52:10.8	Chimpanzee	Tai East	1	3	23/01/2017	a_68	sees the snake			No	42730.84	42730.84	0	2017	1	23	5-10m from snake	West	South West	270	315	7.5	135	Female	Adult	No	11	Yes	8	9	8	Yes	No	0	163	RWE_2017-01-23	-0.824421279	-0.513368984	-0.513368984	-0.203208556
3	11384	5/3/2017	04:50.0	5/3/2017	04:50.0	Chimpanzee	Tai North	10	5	3/5/2017	a_69	sees the snake			No	57890.04	57890.04	0	2017	5	3	5-10m from snake	South	North East	0	135	7.5	45	Female	Juvenil	No	7	Yes	3	6	5	Yes	No	0	164	SAR_2017-05-03	-0.824421279	1.486631016	-0.513368984	-0.203208556
3	6159	3/29/2017	05:00.5	3/29/2017	05:00.5	Chimpanzee	Tai South	5	4	29/03/2017	a_7	sees the snake			Yes	32700.48	32700.48	0	2017	3	29	3-5m from snake		North West	NA	225	4	NA	Male	Juvenil	No	7	Yes	2	4	4	No	No	0	165	SOL_2017-03-29	-0.824421279	1.486631016	0.486631016	-0.203208556
3	12897	5/25/2017	21:43.0	5/25/2017	21:43.0	Chimpanzee	Tai South	13	6	25/05/2017	a_7	sees the snake			No	55303.04	55303.04	0	2017	5	25	>10m from snake	South West	North East	315	135	15	0	Male	Juvenil	No	6	Yes	2	4	3	Yes	Yes	1	166	SOL_2017-05-25	0.013441651	1.486631016	0.486631016	-0.203208556
3	2060	2/2/2017	28:15.6	2/2/2017	28:15.6	Chimpanzee	Tai South	14	3	2/2/2017	a_70	sees the snake			Yes	55695.64	55695.64	0	2017	2	2	1-3m from snake	South West	South	315	0	2	135	Female	Adult	Yes	2	Yes	1	2	1	No	No	0	167	SUM_2017-02-02	-0.824421279	-0.513368984	-0.513368984	0.796791444
3	9452	4/29/2017	31:30.3	4/29/2017	31:30.3	Chimpanzee	Tai South	9	5	29/04/2017	a_73	sees the snake			No	66690.32	66690.32	0	2017	4	29	5-10m from snake		South West	NA	315	7.5	NA	Female	Adult	No	12	Yes	7	5	4	Yes	Yes	0	168	TOU_2017-04-29	-0.824421279	-0.513368984	-0.513368984	-0.203208556
3	9579	4/29/2017	33:30.1	4/29/2017	33:30.1	Chimpanzee	Tai South	9	5	29/04/2017	a_74	sees the snake			No	66810.12	66810.12	0	2017	4	29	5-10m from snake	North East	South West	135	315	7.5	0	Female	Adult	No	15	Yes	9	7	5	Yes	Yes	0	169	UAP_2017-04-29	-0.824421279	-0.513368984	-0.513368984	-0.203208556
3	9860	4/29/2017	32:59.2	4/29/2017	32:59.2	Chimpanzee	Tai South	9	5	29/04/2017	a_76	sees the snake			No	66779.16	66779.16	0	2017	4	29	>10m from snake		South West	NA	315	15	NA	Male	Infant	No	13	Yes	8	4	2	Yes	No	0	170	URI_2017-04-29	-0.824421279	0.486631016	0.486631016	-0.203208556
3	11771	5/11/2017	24:17.0	5/11/2017	24:17.0	Chimpanzee	Tai East	11	6	11/5/2017	a_77	sees the snake			Yes	51857	51857	0	2017	5	11	1-3m from snake		North West	NA	225	2	NA	Female	Adult	No	6	Yes	5	4	4	Yes	No	0	171	WAN_2017-05-11	-0.824421279	-0.513368984	-0.513368984	-0.203208556
3	11767	5/11/2017	24:16.0	5/11/2017	24:16.0	Chimpanzee	Tai East	11	6	11/5/2017	a_78	sees the snake			Yes	51856.04	51856.04	0	2017	5	11	<1m from snake	East	North West	90	225	0.5	45	Male	Juvenil	No	6	Yes	4	4	4	Yes	No	0	172	WEH_2017-05-11	-0.824421279	1.486631016	0.486631016	-0.203208556
3	1118	1/23/2017	41:58.6	1/23/2017	41:58.6	Chimpanzee	Tai East	1	3	23/01/2017	a_79	sees the snake			No	42118.56	42118.56	0	2017	1	23	1-3m from snake		East	NA	90	2	NA	Male	Adult	Yes	4	Yes	1	2	1	No	No	0	173	WIL_2017-01-23	-0.824421279	-0.513368984	0.486631016	0.796791444
3	3180	2/15/2017	03:17.5	2/15/2017	03:17.5	Chimpanzee	Tai East	17	4	15/02/2017	a_79	sees the snake			Yes	36197.52	36197.52	0	2017	2	15	1-3m from snake		South West	NA	315	2	NA	Male	Adult	Yes	1	Yes	1	1	1	No	No	1	174	WIL_2017-02-15	0.013441651	-0.513368984	0.486631016	0.796791444
3	4740	3/4/2017	01:07.4	3/4/2017	01:07.4	Chimpanzee	Tai East	2	5	4/3/2017	a_79	sees the snake			No	36067.44	36067.44	0	2017	3	4	1-3m from snake	out	South West	NA	315	2	NA	Male	Adult	No	9	Yes	8	7	7	Yes	No	2	175	WIL_2017-03-04	0.851304581	-0.513368984	0.486631016	-0.203208556
3	7798	4/10/2017	53:20.6	4/10/2017	53:20.6	Chimpanzee	Tai East	7	3	10/4/2017	a_79	sees the snake			No	24800.6	24800.6	0	2017	4	10	<1m from snake	West	East	270	90	0.5	0	Male	Adult	Yes	8	Yes	1	9	7	No	No	3	176	WIL_2017-04-10	1.689167512	-0.513368984	0.486631016	0.796791444
3	11506	5/11/2017	18:45.6	5/11/2017	18:45.6	Chimpanzee	Tai East	11	6	11/5/2017	a_79	sees the snake			Yes	51525.56	51525.56	0	2017	5	11	1-3m from snake		North West	NA	225	2	NA	Male	Adult	Yes	1	Yes	1	1	1	No	No	4	177	WIL_2017-05-11	2.527030442	-0.513368984	0.486631016	0.796791444
3	2665	2/6/2017	59:29.2	2/6/2017	59:29.2	Chimpanzee	Tai South	15	3	6/2/2017	a_80	sees the snake			No	61169.24	61169.24	0	2017	2	6	1-3m from snake	South	North	0	180	2	0	Male	Adult	No	6	Yes	2	5	4	Yes	No	0	178	WOO_2017-02-06	-0.824421279	-0.513368984	0.486631016	-0.203208556
3	3551	2/21/2017	12:24.5	2/21/2017	12:24.5	Chimpanzee	Tai South	19	5	21/02/2017	a_80	sees the snake			No	33144.52	33144.52	0	2017	2	21	3-5m from snake	East	West	90	270	4	0	Male	Adult	No	10	Yes	5	9	7	Yes	No	1	179	WOO_2017-02-21	0.013441651	-0.513368984	0.486631016	-0.203208556
3	8725	4/29/2017	50:42.8	4/29/2017	50:42.8	Chimpanzee	Tai South	9	5	29/04/2017	a_80	sees the snake			No	64242.8	64242.8	0	2017	4	29	5-10m from snake	North East	South West	135	315	7.5	0	Male	Adult	No	8	Yes	2	3	2	Yes	No	2	180	WOO_2017-04-29	0.851304581	-0.513368984	0.486631016	-0.203208556
3	12583	5/25/2017	10:50.5	5/25/2017	10:50.5	Chimpanzee	Tai South	13	6	25/05/2017	a_80	sees the snake			No	29450.48	29450.48	0	2017	5	25	3-5m from snake	South East	North East	45	135	4	90	Male	Adult	No	12	Yes	1	2	1	Yes	No	3	181	WOO_2017-05-25	1.689167512	-0.513368984	0.486631016	-0.203208556
3	1334	1/23/2017	51:29.8	1/23/2017	51:29.8	Chimpanzee	Tai East	1	3	23/01/2017	a_81	sees the snake			No	42689.76	42689.76	0	2017	1	23	3-5m from snake	West	South East	270	45	4	45	Female	Adult	No	8	Yes	6	8	7	Yes	No	0	182	YED_2017-01-23	-0.824421279	-0.513368984	-0.513368984	-0.203208556
3	4829	3/4/2017	01:32.6	3/4/2017	01:32.6	Chimpanzee	Tai East	2	5	4/3/2017	a_81	sees the snake			No	36092.64	36092.64	0	2017	3	4	3-5m from snake	North East	South West	135	315	4	0	Female	Adult	No	11	Yes	9	9	8	Yes	No	1	183	YED_2017-03-04	0.013441651	-0.513368984	-0.513368984	-0.203208556
3	11840	5/11/2017	25:09.8	5/11/2017	25:09.8	Chimpanzee	Tai East	11	6	11/5/2017	a_81	sees the snake			No	51909.84	51909.84	0	2017	5	11	3-5m from snake	South East	North West	45	225	4	0	Female	Adult	No	6	Yes	6	4	4	Yes	No	2	184	YED_2017-05-11	0.851304581	-0.513368984	-0.513368984	-0.203208556
3	5730	3/24/2017	18:03.0	3/24/2017	18:03.0	Chimpanzee	Tai East	4	4	24/03/2017	a_82	sees the snake			No	51482.96	51482.96	0	2017	3	24	1-3m from snake	South	North	0	180	2	0	Female	Adult	No	7	Yes	4	5	4	Yes	No	0	185	YEH_2017-03-24	-0.824421279	-0.513368984	-0.513368984	-0.203208556
3	1469	1/23/2017	53:53.6	1/23/2017	53:53.6	Chimpanzee	Tai East	1	3	23/01/2017	a_83	sees the snake			No	42833.64	42833.64	0	2017	1	23	3-5m from snake		South West	NA	315	4	NA	Male	Juvenil	No	14	Yes	11	13	12	Yes	No	0	186	YOY_2017-01-23	-0.824421279	1.486631016	0.486631016	-0.203208556
3	5578	3/24/2017	16:13.2	3/24/2017	16:13.2	Chimpanzee	Tai East	4	4	24/03/2017	a_83	sees the snake			Yes	51373.2	51373.2	0	2017	3	24	1-3m from snake	South	North East	0	135	2	45	Male	Juvenil	Yes	7	Yes	1	4	3	No	No	1	187	YOY_2017-03-24	0.013441651	1.486631016	0.486631016	0.796791444
