# Supplementary material for: Information transfer efficiency differs in wild chimpanzees and bonobos, but not social cognition
Source: Proc Biol Sci. 2020 Jun 24;287(1929):20200523. doi: 10.1098/rspb.2020.0523 (PMC7329035; doi:10.1098/rspb.2020.0523)
Supplement: Database S3 [file rspb20200523supp3.txt]

"�..Level" "Description" "Number" "Onset_Date" "Onset_Time" "Offset_Date" "Offset_Time" "Species" "Group" "Experiment.Number" "Snake.model.number" "Date" "Focal.ID" "Visibility" "X.Comment." "Presence" "Knowledge" "Communication" "Attention" "Arboreality" "Locomotion" "Distance" "Comment" "Activity" "Discovering.party" "Relative.position" "Loco.direction" "Startle" "Focus.of.attention" "Body.orientation" "Call.type" "Location" "Gesture" "Approach" "Miother_Inf" "Observer" "Onset_Time.n" "Offset_Time.n" "duration.n" "Year" "Month" "Day" "distance.ext" "body.orientation.ext" "location.ext" "body.orientation.deg" "location.deg" "distance.num" "angle.to.snake" "Focal.sex" "Focal.age" "first.to.see" "alarm.call" "num.adjuv.in.party" "seen.snake.yn" "num.adjuv.seen.snake" "num.ind.on.video" "num.adjuv.on.video" "someone.call.yn" "in.a.tree.yn" "Number.snake.seen" "event.ID" "ID_Date" "z.Number.snake.seen" "Focal.age.centered" "Focal.sex.centered" "first.to.see.centered" "N.indiv.marking" "indiv.marking.yn"
3 "" "19629" "2017-10-07" "06:08:47.760" "2017-10-07" "06:08:47.760" "Bonobo" "LK West" "102" "6" "07/10/2017" "a_1" "" "" "" "sees the snake" "" "" "" "" "" "" "" "" "" "" "No" "" "" "" "" "" "" "" "" 22127.76 22127.76 0 2017 10 7 "1-3m from snake" "East" "West" 90 270 2 0 "Male" "Adult" "No" "" 8 "Yes" 5 6 4 "Yes" "No" 2 3 "APO_2017-10-07" 0.851304581454865 -0.0536912751677852 0.516778523489933 -0.203208556149733 1 "Yes"
3 "" "13524" "2015-11-03" "08:18:53.600" "2015-11-03" "08:18:53.600" "Bonobo" "LK West" "112" "2" "03/11/2015" "a_15" "" "" "" "sees the snake" "" "" "" "" "" "" "" "" "" "" "No" "" "" "" "" "" "" "" "" 29933.6 29933.6 0 2015 11 3 "1-3m from snake" "South" "North" 0 180 2 0 "Male" "Adult" "No" "" 11 "Yes" 2 5 5 "No" "No" 0 5 "BEN_2015-11-03" -0.824421278882606 -0.0536912751677852 0.516778523489933 -0.203208556149733 0 "No"
3 "" "18173" "2017-09-21" "13:29:56.640" "2017-09-21" "13:29:56.640" "Bonobo" "LK West" "119" "7" "21/09/2017" "a_15" "" "" "" "sees the snake" "" "" "" "" "" "" "" "" "" "" "Yes" "" "" "" "" "" "" "" "" 48596.64 48596.64 0 2017 9 21 "1-3m from snake" "East" "West" 90 270 2 0 "Male" "Adult" "No" "" 12 "Yes" 7 2 1 "Yes" "No" 1 6 "BEN_2017-09-21" 0.0134416512861294 -0.0536912751677852 0.516778523489933 -0.203208556149733 0 "No"
3 "" "19451" "2017-10-07" "05:59:51.680" "2017-10-07" "05:59:51.680" "Bonobo" "LK West" "102" "6" "07/10/2017" "a_16" "" "" "" "sees the snake" "" "" "" "" "" "" "" "" "" "" "Yes" "" "" "" "" "" "" "" "" 21591.68 21591.68 0 2017 10 7 "1-3m from snake" "" "North East" NA 135 2 NA "Male" "Adult" "No" "" 3 "Yes" 2 3 3 "Yes" "No" 1 8 "CAM_2017-10-07" 0.0134416512861294 -0.0536912751677852 0.516778523489933 -0.203208556149733 1 "Yes"
3 "" "21275" "2017-11-17" "08:22:23.680" "2017-11-17" "08:22:23.680" "Bonobo" "LK West" "104" "6" "17/11/2017" "a_16" "" "" "" "sees the snake" "" "" "" "" "" "" "" "" "" "" "No" "" "" "" "" "" "" "" "" 30143.68 30143.68 0 2017 11 17 "5-10m from snake" "" "North East" NA 135 7.5 NA "Male" "Adult" "No" "" 5 "Yes" 2 5 4 "Yes" "No" 2 9 "CAM_2017-11-17" 0.851304581454865 -0.0536912751677852 0.516778523489933 -0.203208556149733 0 "No"
3 "" "16979" "2017-09-20" "13:09:49.400" "2017-09-20" "13:09:49.400" "Bonobo" "LK West" "119" "7" "20/09/2017" "a_17" "" "" "" "sees the snake" "" "" "" "" "" "" "" "" "" "" "Yes" "" "" "" "" "" "" "" "" 47389.4 47389.4 0 2017 9 20 "3-5m from snake" "South West" "North East" 315 135 4 0 "Female" "Adult" "No" "" 4 "Yes" 2 3 3 "No" "No" 0 11 "DJU_2017-09-20" -0.824421278882606 -0.0536912751677852 -0.483221476510067 -0.203208556149733 1 "Yes"
3 "" "19615" "2017-10-07" "06:08:44.440" "2017-10-07" "06:08:44.440" "Bonobo" "LK West" "102" "6" "07/10/2017" "a_17" "" "" "" "sees the snake" "" "" "" "" "" "" "" "" "" "" "No" "" "" "" "" "" "" "" "" 22124.44 22124.44 0 2017 10 7 "5-10m from snake" "South East" "North West" 45 225 7.5 0 "Female" "Adult" "No" "" 8 "Yes" 4 6 4 "Yes" "Yes" 1 12 "DJU_2017-10-07" 0.0134416512861294 -0.0536912751677852 -0.483221476510067 -0.203208556149733 1 "Yes"
3 "" "18780" "2017-09-21" "16:20:00.680" "2017-09-21" "16:20:00.680" "Bonobo" "LK West" "119" "7" "21/09/2017" "a_2" "" "" "" "sees the snake" "" "" "" "" "" "" "" "" "" "" "Yes" "" "" "" "" "" "" "" "" 58800.68 58800.68 0 2017 9 21 "1-3m from snake" "North West" "South East" 225 45 2 0 "Male" "Adult" "No" "" 15 "Yes" 8 2 1 "Yes" "No" 1 14 "EMI_2017-09-21" 0.0134416512861294 -0.0536912751677852 0.516778523489933 -0.203208556149733 0 "No"
3 "" "15413" "2017-09-17" "10:16:22.360" "2017-09-17" "10:16:22.360" "Bonobo" "LK West" "119" "7" "17/09/2017" "a_26" "" "" "" "sees the snake" "" "" "" "" "" "" "" "" "" "" "Yes" "" "" "" "" "" "" "" "" 36982.36 36982.36 0 2017 9 17 "1-3m from snake" "West" "North East" 270 135 2 45 "Male" "Infant" "No" "" 3 "Yes" 1 3 1 "No" "No" 0 16 "GAN_2017-09-17" -0.824421278882606 0.946308724832215 0.516778523489933 -0.203208556149733 1 "Yes"
3 "" "21482" "2017-12-05" "11:54:58.320" "2017-12-05" "11:54:58.320" "Bonobo" "LK West" "105" "7" "05/12/2017" "a_27" "" "" "" "sees the snake" "" "" "" "" "" "" "" "" "" "" "No" "" "" "" "" "" "" "" "" 42898.32 42898.32 0 2017 12 5 "3-5m from snake" "South West" "North East" 315 135 4 0 "Female" "Adult" "No" "" 3 "Yes" 2 4 3 "No" "No" 0 17 "GWE_2017-12-05" -0.824421278882606 -0.0536912751677852 -0.483221476510067 -0.203208556149733 1 "Yes"
3 "" "14231" "2016-05-18" "10:01:26.360" "2016-05-18" "10:01:26.360" "Bonobo" "LK West" "116" "1" "18/05/2016" "a_29" "" "" "" "sees the snake" "" "" "" "" "" "" "" "" "" "" "Yes" "" "" "" "" "" "" "" "" 36086.36 36086.36 0 2016 5 18 "1-3m from snake" "" "West" NA 270 2 NA "Male" "Adult" "No" "" 4 "Yes" 3 1 1 "Yes" "No" 0 18 "HUG_2016-05-18" -0.824421278882606 -0.0536912751677852 0.516778523489933 -0.203208556149733 2 "Yes"
3 "" "15166" "2017-09-15" "15:26:00.760" "2017-09-15" "15:26:06.840" "Bonobo" "LK East" "118" "6" "15/09/2017" "a_35" "" "" "" "sees the snake" "" "" "" "" "" "" "" "" "" "" "No" "" "" "" "" "" "" "" "" 55560.76 55566.84 6.07999999999447 2017 9 15 "5-10m from snake" "South East" "North West" 45 225 7.5 0 "Male" "Juvenil" "No" "" 5 "Yes" 4 4 3 "Yes" "Yes" 0 21 "KEB_2017-09-15" -0.824421278882606 -0.0536912751677852 0.516778523489933 -0.203208556149733 0 "No"
3 "" "17885" "2017-09-21" "13:25:32.200" "2017-09-21" "13:25:32.200" "Bonobo" "LK West" "119" "7" "21/09/2017" "a_38" "" "" "" "sees the snake" "" "" "" "" "" "" "" "" "" "" "No" "" "" "" "" "" "" "" "" 48332.2 48332.2 0 2017 9 21 "3-5m from snake" "West" "East" 270 90 4 0 "Female" "Infant" "No" "" 7 "Yes" 4 2 0 "No" "Yes" 0 23 "LEA_2017-09-21" -0.824421278882606 0.946308724832215 -0.483221476510067 -0.203208556149733 0 "No"
3 "" "19606" "2017-10-07" "06:08:41.720" "2017-10-07" "06:08:41.720" "Bonobo" "LK West" "102" "6" "07/10/2017" "a_39" "" "" "" "sees the snake" "" "" "" "" "" "" "" "" "" "" "Yes" "" "" "" "" "" "" "" "" 22121.72 22121.72 0 2017 10 7 "<1m from snake" "" "North" NA 180 0.5 NA "Female" "Adult" "No" "" 8 "Yes" 3 6 4 "Yes" "No" 0 25 "LUN_2017-10-07" -0.824421278882606 -0.0536912751677852 -0.483221476510067 -0.203208556149733 0 "No"
3 "" "21299" "2017-11-17" "08:22:28.480" "2017-11-17" "08:22:28.480" "Bonobo" "LK West" "104" "6" "17/11/2017" "a_43" "" "" "" "sees the snake" "" "" "" "" "" "" "" "" "" "" "No" "" "" "" "" "" "" "" "" 30148.48 30148.48 0 2017 11 17 "1-3m from snake" "South East" "North West" 45 225 2 0 "Female" "Adult" "No" "" 5 "Yes" 4 6 5 "Yes" "No" 0 26 "NIN_2017-11-17" -0.824421278882606 -0.0536912751677852 -0.483221476510067 -0.203208556149733 2 "Yes"
3 "" "21415" "2017-11-17" "08:23:10.280" "2017-11-17" "08:23:10.280" "Bonobo" "LK West" "104" "6" "17/11/2017" "a_44" "" "" "" "sees the snake" "" "" "" "" "" "" "" "" "" "" "No" "" "" "" "" "" "" "" "" 30190.28 30190.28 0 2017 11 17 "5-10m from snake" "out" "North West" NA 225 7.5 NA "Female" "Juvenil" "No" "" 5 "Yes" 5 5 4 "Yes" "Yes" 0 27 "NOR_2017-11-17" -0.824421278882606 -0.0536912751677852 -0.483221476510067 -0.203208556149733 1 "Yes"
3 "" "16365" "2017-09-19" "13:28:10.680" "2017-09-19" "13:28:10.680" "Bonobo" "LK West" "119" "7" "19/09/2017" "a_45" "" "" "" "sees the snake" "" "" "" "" "" "" "" "" "" "" "No" "" "" "" "" "" "" "" "" 48490.68 48490.68 0 2017 9 19 ">10m from snake" "North" "South East" 180 45 15 45 "Female" "Adult" "No" "" 6 "Yes" 5 3 2 "Yes" "Yes" 0 28 "OLG_2017-09-19" -0.824421278882606 -0.0536912751677852 -0.483221476510067 -0.203208556149733 0 "No"
3 "" "14842" "2017-09-15" "14:45:30.120" "2017-09-15" "14:45:30.120" "Bonobo" "LK East" "118" "6" "15/09/2017" "a_50" "" "" "" "sees the snake" "" "" "" "" "" "" "" "" "" "" "No" "" "" "" "" "" "" "" "" 53130.12 53130.12 0 2017 9 15 "5-10m from snake" "South" "North" 0 180 7.5 0 "Male" "Juvenil" "No" "" 5 "Yes" 3 4 3 "Yes" "Yes" 0 29 "PET_2017-09-15" -0.824421278882606 -0.0536912751677852 0.516778523489933 -0.203208556149733 2 "Yes"
3 "" "14097" "2016-05-18" "09:57:20.480" "2016-05-18" "09:57:20.480" "Bonobo" "LK West" "116" "1" "18/05/2016" "a_59" "" "" "" "sees the snake" "" "" "" "" "" "" "" "" "" "" "Yes" "" "" "" "" "" "" "" "" 35840.48 35840.48 0 2016 5 18 "1-3m from snake" "South East" "North West" 45 225 2 0 "Male" "Adult" "No" "" 5 "Yes" 3 3 3 "No" "No" 0 30 "ROQ_2016-05-18" -0.824421278882606 -0.0536912751677852 0.516778523489933 -0.203208556149733 0 "No"
3 "" "21634" "2017-12-12" "09:07:00.400" "2017-12-12" "09:07:00.400" "Bonobo" "LK West" "105" "7" "12/12/2017" "a_59" "" "" "" "sees the snake" "" "" "" "" "" "" "" "" "" "" "No" "" "" "" "" "" "" "" "" 32820.4 32820.4 0 2017 12 12 "1-3m from snake" "" "West" NA 270 2 NA "Male" "Adult" "No" "" 2 "Yes" 2 2 2 "No" "No" 1 31 "ROQ_2017-12-12" 0.0134416512861294 -0.0536912751677852 0.516778523489933 -0.203208556149733 1 "Yes"
3 "" "15963" "2017-09-19" "13:09:24.620" "2017-09-19" "13:09:24.620" "Bonobo" "LK West" "119" "7" "19/09/2017" "a_63" "" "" "" "sees the snake" "" "" "" "" "" "" "" "" "" "" "Yes" "" "" "" "" "" "" "" "" 47364.62 47364.62 0 2017 9 19 "1-3m from snake" "" "South East" NA 45 2 NA "Female" "Adult" "No" "" 4 "Yes" 3 1 1 "Yes" "No" 0 32 "SUS_2017-09-19" -0.824421278882606 -0.0536912751677852 -0.483221476510067 -0.203208556149733 0 "No"
3 "" "17578" "2017-01-09" "11:14:02.580" "2017-01-09" "11:14:02.580" "Bonobo" "LK West" "119" "7" "21/09/2017" "a_66" "" "" "" "sees the snake" "" "" "" "" "" "" "" "" "" "" "No" "" "" "" "" "" "" "" "" 40442.58 40442.58 0 2017 9 21 "5-10m from snake" "South West" "North East" 315 135 7.5 0 "Female" "Adult" "No" "" 6 "Yes" 3 4 3 "Yes" "Yes" 2 37 "UMA_2017-01-09" 0.851304581454865 -0.0536912751677852 -0.483221476510067 -0.203208556149733 0 "No"
3 "" "19637" "2017-10-07" "06:08:50.600" "2017-10-07" "06:08:50.600" "Bonobo" "LK West" "102" "6" "07/10/2017" "a_66" "" "" "" "sees the snake" "" "" "" "" "" "" "" "" "" "" "No" "" "" "" "" "" "" "" "" 22130.6 22130.6 0 2017 10 7 "3-5m from snake" "" "North West" NA 225 4 NA "Female" "Adult" "No" "" 8 "Yes" 6 6 4 "Yes" "Yes" 3 38 "UMA_2017-10-07" 1.6891675116236 -0.0536912751677852 -0.483221476510067 -0.203208556149733 2 "Yes"
3 "" "16108" "2017-09-19" "13:13:08.100" "2017-09-19" "13:13:08.100" "Bonobo" "LK West" "119" "7" "19/09/2017" "a_70" "" "here WIl definitely has seen the snake" "" "sees the snake" "" "" "" "" "" "" "" "" "" "" "No" "" "" "" "" "" "" "" "" 47588.1 47588.1 0 2017 9 19 "3-5m from snake" "" "South East" NA 45 4 NA "Female" "Adult" "No" "" 5 "Yes" 4 2 2 "Yes" "Yes" 0 39 "WIM_2017-09-19" -0.824421278882606 -0.0536912751677852 -0.483221476510067 -0.203208556149733 0 "No"
3 "" "15810" "2017-09-19" "12:10:27.280" "2017-09-19" "12:10:27.280" "Bonobo" "LK West" "119" "7" "19/09/2017" "a_75" "" "" "" "sees the snake" "" "" "" "" "" "" "" "" "" "" "Yes" "" "" "" "" "" "" "" "" 43827.28 43827.28 0 2017 9 19 "<1m from snake" "" "East" NA 90 0.5 NA "Male" "Juvenil" "No" "" 4 "Yes" 2 2 2 "No" "No" 0 42 "ZIZ_2017-09-19" -0.824421278882606 -0.0536912751677852 0.516778523489933 -0.203208556149733 0 "No"
3 "" "18140" "2017-09-21" "13:28:46.680" "2017-09-21" "13:28:46.680" "Bonobo" "LK West" "119" "7" "21/09/2017" "a_76" "" "" "" "sees the snake" "" "" "" "" "" "" "" "" "" "" "No" "" "" "" "" "" "" "" "" 48526.68 48526.68 0 2017 9 21 "1-3m from snake" "West" "South" 270 0 2 90 "Female" "Adult" "No" "" 11 "Yes" 6 2 1 "Yes" "No" 0 43 "ZOE_2017-09-21" -0.824421278882606 -0.0536912751677852 -0.483221476510067 -0.203208556149733 0 "No"
3 "" "21281" "2017-11-17" "08:22:24.280" "2017-11-17" "08:22:24.280" "Bonobo" "LK West" "104" "6" "17/11/2017" "a_76" "" "" "" "sees the snake" "" "" "" "" "" "" "" "" "" "" "No" "" "" "" "" "" "" "" "" 30144.28 30144.28 0 2017 11 17 ">10m from snake" "" "North East" NA 135 15 NA "Female" "Adult" "No" "" 5 "Yes" 3 5 4 "Yes" "No" 1 44 "ZOE_2017-11-17" 0.0134416512861294 -0.0536912751677852 -0.483221476510067 -0.203208556149733 1 "Yes"
3 "" "14086" "2016-05-18" "09:57:04.640" "2016-05-18" "09:57:04.640" "Bonobo" "LK West" "116" "1" "18/05/2016" "a_8" "" "" "" "sees the snake" "" "" "" "" "" "" "" "" "" "" "Yes" "" "" "" "" "" "" "" "" 35824.64 35824.64 0 2016 5 18 "3-5m from snake" "South East" "North" 45 180 4 45 "Female" "Adult" "No" "" 5 "Yes" 2 3 3 "No" "No" 1 47 "POY_2016-05-18" 0.0134416512861294 -0.0536912751677852 -0.483221476510067 -0.203208556149733 0 "No"
3 "" "17004" "2017-09-20" "13:09:49.960" "2017-09-20" "13:09:49.960" "Bonobo" "LK West" "119" "7" "20/09/2017" "a_8" "" "" "" "sees the snake" "" "" "" "" "" "" "" "" "" "" "Yes" "" "" "" "" "" "" "" "" 47389.96 47389.96 0 2017 9 20 "5-10m from snake" "East" "North West" 90 225 7.5 45 "Female" "Adult" "No" "" 4 "Yes" 3 3 3 "No" "Yes" 2 48 "POY_2017-09-20" 0.851304581454865 -0.0536912751677852 -0.483221476510067 -0.203208556149733 1 "Yes"
3 "" "21487" "2017-12-05" "11:55:00.080" "2017-12-05" "11:55:00.480" "Bonobo" "LK West" "105" "7" "05/12/2017" "a_8" "" "" "" "sees the snake" "" "" "" "" "" "" "" "" "" "" "No" "" "" "" "" "" "" "" "" 42900.08 42900.48 0.400000000001455 2017 12 5 "5-10m from snake" "" "North East" NA 135 7.5 NA "Female" "Adult" "No" "" 3 "Yes" 3 4 3 "No" "No" 3 49 "POY_2017-12-05" 1.6891675116236 -0.0536912751677852 -0.483221476510067 -0.203208556149733 2 "Yes"
3 "" "16571" "2017-09-19" "13:36:59.800" "2017-09-19" "13:36:59.800" "Bonobo" "LK West" "119" "7" "19/09/2017" "a_9" "" "" "" "sees the snake" "" "" "" "" "" "" "" "" "" "" "No" "" "" "" "" "" "" "" "" 49019.8 49019.8 0 2017 9 19 "5-10m from snake" "West" "East" 270 90 7.5 0 "Female" "Juvenil" "No" "" 8 "Yes" 6 5 4 "Yes" "Yes" 0 50 "OPL_2017-09-19" -0.824421278882606 -0.0536912751677852 -0.483221476510067 -0.203208556149733 0 "No"
3 "" "4" "2017-01-23" "11:51:03.640" "2017-01-23" "11:51:03.640" "Chimpanzee" "Tai East" "1" "3" "23/01/2017" "a_10" "" "" "" "sees the snake" "" "" "" "" "" "" "" "" "" "" "No" "" "" "" "" "" "" "" "" 42663.64 42663.64 0 2017 1 23 ">10m from snake" "" "" NA NA 15 NA "Male" "Adult" "No" "" 6 "Yes" 3 3 2 "Yes" "No" 0 51 "ATH_2017-01-23" -0.824421278882606 -0.0536912751677852 0.516778523489933 -0.203208556149733 0 "No"
3 "" "4548" "2017-03-04" "09:59:47.760" "2017-03-04" "09:59:47.760" "Chimpanzee" "Tai East" "2" "5" "04/03/2017" "a_10" "" "" "" "sees the snake" "" "" "" "" "" "" "" "" "" "" "No" "" "" "" "" "" "" "" "" 35987.76 35987.76 0 2017 3 4 "3-5m from snake" "North East" "South West" 135 315 4 0 "Male" "Adult" "No" "" 7 "Yes" 3 5 5 "Yes" "No" 1 52 "ATH_2017-03-04" 0.0134416512861294 -0.0536912751677852 0.516778523489933 -0.203208556149733 1 "Yes"
3 "" "11611" "2017-05-11" "14:20:13.680" "2017-05-11" "14:20:13.680" "Chimpanzee" "Tai East" "11" "6" "11/05/2017" "a_10" "" "Not 100% sure that he sees the snake but he is in line with it and looks towards it]" "" "sees the snake" "" "" "" "" "" "" "" "" "" "" "No" "" "" "" "" "" "" "" "" 51613.68 51613.68 0 2017 5 11 "5-10m from snake" "South East" "North West" 45 225 7.5 0 "Male" "Adult" "No" "" 5 "Yes" 5 5 4 "Yes" "No" 2 53 "ATH_2017-05-11" 0.851304581454865 -0.0536912751677852 0.516778523489933 -0.203208556149733 3 "Yes"
3 "" "3593" "2017-02-21" "09:12:47.400" "2017-02-21" "09:12:47.400" "Chimpanzee" "Tai South" "19" "5" "21/02/2017" "a_11" "" "sees the snake for sure here" "" "sees the snake" "" "" "" "" "" "" "" "" "" "" "No" "" "" "" "" "" "" "" "" 33167.4 33167.4 0 2017 2 21 "3-5m from snake" "West" "East" 270 90 4 0 "Female" "Juvenil" "No" "" 10 "Yes" 6 9 7 "Yes" "Yes" 0 54 "BAL_2017-02-21" -0.824421278882606 -0.0536912751677852 -0.483221476510067 -0.203208556149733 1 "Yes"
3 "" "8726" "2017-04-29" "17:56:08.840" "2017-04-29" "17:56:08.840" "Chimpanzee" "Tai South" "9" "5" "29/04/2017" "a_11" "" "" "" "sees the snake" "" "" "" "" "" "" "" "" "" "" "No" "" "" "" "" "" "" "" "" 64568.84 64568.84 0 2017 4 29 "3-5m from snake" "East" "West" 90 270 4 0 "Female" "Juvenil" "No" "" 9 "Yes" 3 2 1 "Yes" "Yes" 2 56 "BAL_2017-04-29" 0.851304581454865 -0.0536912751677852 -0.483221476510067 -0.203208556149733 0 "No"
3 "" "6774" "2017-04-06" "12:07:13.480" "2017-04-06" "12:07:13.480" "Chimpanzee" "Tai North" "6" "4" "06/04/2017" "a_12" "" "" "" "sees the snake" "" "" "" "" "" "" "" "" "" "" "Yes" "" "" "" "" "" "" "" "Paddy" 43633.48 43633.48 0 2017 4 6 "1-3m from snake" "North West" "North West" 225 225 2 180 "Male" "Adult" "No" "" 6 "Yes" 3 3 2 "Yes" "No" 1 58 "BAR_2017-04-06" 0.0134416512861294 -0.0536912751677852 0.516778523489933 -0.203208556149733 0 "No"
3 "" "137" "2017-01-23" "11:52:02.200" "2017-01-23" "11:52:02.200" "Chimpanzee" "Tai East" "1" "3" "23/01/2017" "a_13" "" "" "" "sees the snake" "" "" "" "" "" "" "" "" "" "" "No" "" "" "" "" "" "" "" "" 42722.2 42722.2 0 2017 1 23 "3-5m from snake" "" "South East" NA 45 4 NA "Female" "Juvenil" "No" "" 10 "Yes" 7 9 8 "Yes" "No" 0 59 "BEA_2017-01-23" -0.824421278882606 -0.0536912751677852 -0.483221476510067 -0.203208556149733 2 "Yes"
3 "" "3301" "2017-02-16" "13:03:37.300" "2017-02-16" "13:03:37.300" "Chimpanzee" "Tai East" "18" "4" "16/02/2017" "a_13" "" "" "" "sees the snake" "" "" "" "" "" "" "" "" "" "" "No" "" "" "" "" "" "" "" "" 47017.3 47017.3 0 2017 2 16 "3-5m from snake" "South" "North West" 0 225 4 45 "Female" "Juvenil" "No" "" 6 "Yes" 3 2 2 "Yes" "No" 1 60 "BEA_2017-02-16" 0.0134416512861294 -0.0536912751677852 -0.483221476510067 -0.203208556149733 0 "No"
3 "" "4631" "2017-03-04" "10:00:28.800" "2017-03-04" "10:00:28.800" "Chimpanzee" "Tai East" "2" "5" "04/03/2017" "a_13" "" "" "" "sees the snake" "" "" "" "" "" "" "" "" "" "" "No" "" "" "" "" "" "" "" "" 36028.8 36028.8 0 2017 3 4 "5-10m from snake" "" "North" NA 180 7.5 NA "Female" "Juvenil" "No" "" 9 "Yes" 6 7 7 "Yes" "Yes" 2 61 "BEA_2017-03-04" 0.851304581454865 -0.0536912751677852 -0.483221476510067 -0.203208556149733 3 "Yes"
3 "" "5896" "2017-03-24" "14:19:32.080" "2017-03-24" "14:19:32.080" "Chimpanzee" "Tai East" "4" "4" "24/03/2017" "a_13" "" "" "" "sees the snake" "" "" "" "" "" "" "" "" "" "" "No" "" "" "" "" "" "" "" "" 51572.08 51572.08 0 2017 3 24 "3-5m from snake" "South" "North East" 0 135 4 45 "Female" "Juvenil" "No" "" 8 "Yes" 5 6 4 "Yes" "No" 3 62 "BEA_2017-03-24" 1.6891675116236 -0.0536912751677852 -0.483221476510067 -0.203208556149733 0 "No"
3 "" "11562" "2017-05-11" "14:19:46.080" "2017-05-11" "14:19:46.080" "Chimpanzee" "Tai East" "11" "6" "11/05/2017" "a_13" "" "" "" "sees the snake" "" "" "" "" "" "" "" "" "" "" "No" "" "" "" "" "" "" "" "" 51586.08 51586.08 0 2017 5 11 "5-10m from snake" "South East" "North West" 45 225 7.5 0 "Female" "Juvenil" "No" "" 5 "Yes" 5 5 4 "Yes" "No" 4 63 "BEA_2017-05-11" 2.52703044179233 -0.0536912751677852 -0.483221476510067 -0.203208556149733 2 "Yes"
3 "" "5401" "2017-03-20" "15:01:28.960" "2017-03-20" "15:01:28.960" "Chimpanzee" "Tai North" "3" "3" "20/03/2017" "a_14" "" "" "" "sees the snake" "" "" "" "" "" "" "" "" "" "" "No" "" "" "" "" "" "" "" "" 54088.96 54088.96 0 2017 3 20 "3-5m from snake" "West" "East" 270 90 4 0 "Female" "Adult" "No" "" 3 "Yes" 2 4 3 "Yes" "Yes" 0 64 "BEL_2017-03-20" -0.824421278882606 -0.0536912751677852 -0.483221476510067 -0.203208556149733 0 "No"
3 "" "3518" "2017-02-21" "09:12:03.200" "2017-02-21" "09:12:03.200" "Chimpanzee" "Tai South" "19" "5" "21/02/2017" "a_18" "" "may see the snake from the tree but not sure" "" "sees the snake" "" "" "" "" "" "" "" "" "" "" "No" "" "" "" "" "" "" "" "" 33123.2 33123.2 0 2017 2 21 ">10m from snake" "South" "West" 0 270 15 90 "Female" "Adult" "No" "" 10 "Yes" 4 10 7 "Yes" "Yes" 1 66 "EDO_2017-02-21" 0.0134416512861294 -0.0536912751677852 -0.483221476510067 -0.203208556149733 1 "Yes"
3 "" "13189" "2017-05-25" "15:33:10.760" "2017-05-25" "15:33:10.760" "Chimpanzee" "Tai South" "13" "6" "25/05/2017" "a_18" "" "" "" "sees the snake" "" "" "" "" "" "" "" "" "" "" "Yes" "" "" "" "" "" "" "" "" 55990.76 55990.76 0 2017 5 25 "5-10m from snake" "" "North East" NA 135 7.5 NA "Female" "Adult" "No" "" 8 "Yes" 3 2 1 "Yes" "Yes" 3 67 "EDO_2017-05-25" 1.6891675116236 -0.0536912751677852 -0.483221476510067 -0.203208556149733 0 "No"
3 "" "190" "2017-01-23" "11:51:29.000" "2017-01-23" "11:51:29.000" "Chimpanzee" "Tai East" "1" "3" "23/01/2017" "a_19" "" "" "" "sees the snake" "" "" "" "" "" "" "" "" "" "" "No" "" "" "" "" "" "" "" "" 42689 42689 0 2017 1 23 "5-10m from snake" "" "South East" NA 45 7.5 NA "Female" "Juvenil" "No" "" 8 "Yes" 5 8 7 "Yes" "No" 0 68 "EMA_2017-01-23" -0.824421278882606 -0.0536912751677852 -0.483221476510067 -0.203208556149733 1 "Yes"
3 "" "3315" "2017-02-16" "13:03:53.420" "2017-02-16" "13:03:53.420" "Chimpanzee" "Tai East" "18" "4" "16/02/2017" "a_19" "" "" "" "sees the snake" "" "" "" "" "" "" "" "" "" "" "No" "" "" "" "" "" "" "" "" 47033.42 47033.42 0 2017 2 16 "5-10m from snake" "out" "North West" NA 225 7.5 NA "Female" "Juvenil" "No" "" 6 "Yes" 4 3 3 "Yes" "No" 1 69 "EMA_2017-02-16" 0.0134416512861294 -0.0536912751677852 -0.483221476510067 -0.203208556149733 1 "Yes"
3 "" "5954" "2017-03-24" "14:19:58.800" "2017-03-24" "14:19:58.800" "Chimpanzee" "Tai East" "4" "4" "24/03/2017" "a_19" "" "" "" "sees the snake" "" "" "" "" "" "" "" "" "" "" "No" "" "" "" "" "" "" "" "" 51598.8 51598.8 0 2017 3 24 "3-5m from snake" "South West" "North East" 315 135 4 0 "Female" "Juvenil" "No" "" 8 "Yes" 6 7 5 "Yes" "No" 2 70 "EMA_2017-03-24" 0.851304581454865 -0.0536912751677852 -0.483221476510067 -0.203208556149733 0 "No"
3 "" "11630" "2017-05-11" "14:20:23.120" "2017-05-11" "14:20:23.120" "Chimpanzee" "Tai East" "11" "6" "11/05/2017" "a_19" "" "" "" "sees the snake" "" "" "" "" "" "" "" "" "" "" "No" "" "" "" "" "" "" "" "" 51623.12 51623.12 0 2017 5 11 "1-3m from snake" "" "North West" NA 225 2 NA "Female" "Juvenil" "No" "" 7 "Yes" 6 7 6 "Yes" "No" 3 71 "EMA_2017-05-11" 1.6891675116236 -0.0536912751677852 -0.483221476510067 -0.203208556149733 1 "Yes"
3 "" "7810" "2017-04-10" "06:53:23.640" "2017-04-10" "06:53:23.640" "Chimpanzee" "Tai East" "7" "3" "10/04/2017" "a_20" "" "" "" "sees the snake" "" "" "" "" "" "" "" "" "" "" "No" "" "" "" "" "" "" "" "" 24803.64 24803.64 0 2017 4 10 "1-3m from snake" "South East" "North East" 45 135 2 90 "Male" "Juvenil" "No" "" 8 "Yes" 2 8 6 "Yes" "No" 4 76 "EOL_2017-04-10" 2.52703044179233 -0.0536912751677852 0.516778523489933 -0.203208556149733 1 "Yes"
3 "" "11527" "2017-05-11" "14:19:27.160" "2017-05-11" "14:19:27.160" "Chimpanzee" "Tai East" "11" "6" "11/05/2017" "a_20" "" "" "" "sees the snake" "" "" "" "" "" "" "" "" "" "" "No" "" "" "" "" "" "" "" "" 51567.16 51567.16 0 2017 5 11 "3-5m from snake" "" "North West" NA 225 4 NA "Male" "Juvenil" "No" "" 4 "Yes" 2 3 3 "Yes" "No" 6 78 "EOL_2017-05-11" 4.2027563021298 -0.0536912751677852 0.516778523489933 -0.203208556149733 0 "No"
3 "" "4615" "2017-03-04" "10:00:19.600" "2017-03-04" "10:00:19.600" "Chimpanzee" "Tai East" "2" "5" "04/03/2017" "a_21" "" "" "" "sees the snake" "" "" "" "" "" "" "" "" "" "" "No" "" "" "" "" "" "" "" "" 36019.6 36019.6 0 2017 3 4 "1-3m from snake" "North" "South East" 180 45 2 45 "Male" "Adult" "No" "" 8 "Yes" 5 6 6 "Yes" "No" 0 79 "ERA_2017-03-04" -0.824421278882606 -0.0536912751677852 0.516778523489933 -0.203208556149733 2 "Yes"
3 "" "5592" "2017-03-24" "14:16:17.600" "2017-03-24" "14:16:17.600" "Chimpanzee" "Tai East" "4" "4" "24/03/2017" "a_21" "" "" "" "sees the snake" "" "" "" "" "" "" "" "" "" "" "No" "" "" "" "" "" "" "" "" 51377.6 51377.6 0 2017 3 24 "1-3m from snake" "South West" "North East" 315 135 2 0 "Male" "Adult" "No" "" 7 "Yes" 2 4 3 "Yes" "No" 1 80 "ERA_2017-03-24" 0.0134416512861294 -0.0536912751677852 0.516778523489933 -0.203208556149733 1 "Yes"
3 "" "11684" "2017-05-11" "14:21:58.720" "2017-05-11" "14:21:58.720" "Chimpanzee" "Tai East" "11" "6" "11/05/2017" "a_21" "" "" "" "sees the snake" "" "" "" "" "" "" "" "" "" "" "No" "" "" "" "" "" "" "" "" 51718.72 51718.72 0 2017 5 11 "3-5m from snake" "South East" "North West" 45 225 4 0 "Male" "Adult" "No" "" 3 "Yes" 3 1 1 "Yes" "No" 2 81 "ERA_2017-05-11" 0.851304581454865 -0.0536912751677852 0.516778523489933 -0.203208556149733 0 "No"
3 "" "536" "2017-01-23" "11:57:10.800" "2017-01-23" "11:57:10.800" "Chimpanzee" "Tai East" "1" "3" "23/01/2017" "a_22" "" "from here on lookingdirection not visible for FAT" "" "sees the snake" "" "" "" "" "" "Comment" "" "" "" "" "No" "" "" "" "" "" "" "" "" 43030.8 43030.8 0 2017 1 23 ">10m from snake" "Unknown" "South West" NA 315 15 NA "Female" "Adult" "No" "" 12 "Yes" 10 7 6 "Yes" "No" 0 82 "FAT_2017-01-23" -0.824421278882606 -0.0536912751677852 -0.483221476510067 -0.203208556149733 2 "Yes"
3 "" "4845" "2017-03-04" "10:01:40.040" "2017-03-04" "10:01:40.040" "Chimpanzee" "Tai East" "2" "5" "04/03/2017" "a_22" "" "" "" "sees the snake" "" "" "" "" "" "" "" "" "" "" "No" "" "" "" "" "" "" "" "" 36100.04 36100.04 0 2017 3 4 "3-5m from snake" "East" "West" 90 270 4 0 "Female" "Adult" "No" "" 11 "Yes" 10 8 7 "Yes" "No" 1 83 "FAT_2017-03-04" 0.0134416512861294 -0.0536912751677852 -0.483221476510067 -0.203208556149733 3 "Yes"
3 "" "5540" "2017-03-20" "15:04:14.920" "2017-03-20" "15:04:14.920" "Chimpanzee" "Tai North" "3" "3" "20/03/2017" "a_23" "" "" "" "sees the snake" "" "" "" "" "" "" "" "" "" "" "No" "" "" "" "" "" "" "" "" 54254.92 54254.92 0 2017 3 20 "1-3m from snake" "West" "East" 270 90 2 0 "Male" "Adult" "No" "" 3 "Yes" 3 3 2 "Yes" "No" 0 84 "FAU_2017-03-20" -0.824421278882606 -0.0536912751677852 0.516778523489933 -0.203208556149733 0 "No"
3 "" "6985" "2017-04-06" "12:09:45.320" "2017-04-06" "12:09:45.320" "Chimpanzee" "Tai North" "6" "4" "06/04/2017" "a_23" "" "" "" "sees the snake" "" "" "" "" "" "" "" "" "" "" "No" "" "" "" "" "" "" "" "Paddy" 43785.32 43785.32 0 2017 4 6 "5-10m from snake" "North" "South" 180 0 7.5 0 "Male" "Adult" "No" "" 6 "Yes" 4 5 4 "Yes" "No" 1 85 "FAU_2017-04-06" 0.0134416512861294 -0.0536912751677852 0.516778523489933 -0.203208556149733 0 "No"
3 "" "11339" "2017-05-03" "16:04:09.840" "2017-05-03" "16:04:09.840" "Chimpanzee" "Tai North" "10" "5" "03/05/2017" "a_23" "" "" "" "sees the snake" "" "" "" "" "" "" "" "" "" "" "Yes" "" "" "" "" "" "" "" "" 57849.84 57849.84 0 2017 5 3 "1-3m from snake" "" "South" NA 0 2 NA "Male" "Adult" "No" "" 6 "Yes" 2 4 3 "Yes" "No" 2 86 "FAU_2017-05-03" 0.851304581454865 -0.0536912751677852 0.516778523489933 -0.203208556149733 0 "No"
3 "" "4814" "2017-03-04" "10:01:25.960" "2017-03-04" "10:01:25.960" "Chimpanzee" "Tai East" "2" "5" "04/03/2017" "a_24" "" "" "" "sees the snake" "" "" "" "" "" "" "" "" "" "" "Yes" "" "" "" "" "" "" "" "" 36085.96 36085.96 0 2017 3 4 "3-5m from snake" "East" "West" 90 270 4 0 "Male" "Infant" "No" "" 11 "Yes" 8 9 8 "Yes" "No" 0 87 "FIE_2017-03-04" -0.824421278882606 0.946308724832215 0.516778523489933 -0.203208556149733 2 "Yes"
3 "" "11538" "2017-05-11" "14:19:37.840" "2017-05-11" "14:19:37.840" "Chimpanzee" "Tai East" "11" "6" "11/05/2017" "a_24" "" "" "" "sees the snake" "" "" "" "" "" "" "" "" "" "" "Yes" "" "" "" "" "" "" "" "" 51577.84 51577.84 0 2017 5 11 "1-3m from snake" "" "North West" NA 225 2 NA "Male" "Infant" "No" "" 4 "Yes" 3 4 3 "Yes" "No" 1 88 "FIE_2017-05-11" 0.0134416512861294 0.946308724832215 0.516778523489933 -0.203208556149733 2 "Yes"
3 "" "3277" "2017-02-16" "13:03:09.900" "2017-02-16" "13:03:09.900" "Chimpanzee" "Tai East" "18" "4" "16/02/2017" "a_25" "" "" "" "sees the snake" "" "" "" "" "" "" "" "" "" "" "No" "" "" "" "" "" "" "" "" 46989.9 46989.9 0 2017 2 16 "3-5m from snake" "" "North West" NA 225 4 NA "Male" "Adult" "No" "" 5 "Yes" 2 4 4 "Yes" "No" 0 89 "FRE_2017-02-16" -0.824421278882606 -0.0536912751677852 0.516778523489933 -0.203208556149733 0 "No"
3 "" "4576" "2017-03-04" "09:59:59.880" "2017-03-04" "09:59:59.880" "Chimpanzee" "Tai East" "2" "5" "04/03/2017" "a_25" "" "" "" "sees the snake" "" "" "" "" "" "" "" "" "" "" "No" "" "" "" "" "" "" "" "" 35999.88 35999.88 0 2017 3 4 "3-5m from snake" "North East" "South West" 135 315 4 0 "Male" "Adult" "No" "" 8 "Yes" 4 5 5 "Yes" "No" 1 90 "FRE_2017-03-04" 0.0134416512861294 -0.0536912751677852 0.516778523489933 -0.203208556149733 1 "Yes"
3 "" "7843" "2017-04-10" "06:53:33.120" "2017-04-10" "06:53:33.120" "Chimpanzee" "Tai East" "7" "3" "10/04/2017" "a_25" "" "sure saw the snake there; first seen snake not 100%" "" "sees the snake" "" "" "" "" "" "" "" "" "" "" "No" "" "" "" "" "" "" "" "" 24813.12 24813.12 0 2017 4 10 "1-3m from snake" "South West" "North East" 315 135 2 0 "Male" "Adult" "No" "" 8 "Yes" 5 6 5 "Yes" "No" 2 91 "FRE_2017-04-10" 0.851304581454865 -0.0536912751677852 0.516778523489933 -0.203208556149733 2 "Yes"
3 "" "7950" "2017-04-24" "14:12:25.120" "2017-04-24" "14:12:25.120" "Chimpanzee" "Tai East" "8" "5" "24/04/2017" "a_25" "" "" "" "sees the snake" "" "" "" "" "" "" "" "" "" "" "No" "" "" "" "" "" "" "" "" 51145.12 51145.12 0 2017 4 24 "5-10m from snake" "North East" "North West" 135 225 7.5 90 "Male" "Adult" "No" "" 5 "Yes" 2 2 2 "Yes" "Yes" 3 92 "FRE_2017-04-24" 1.6891675116236 -0.0536912751677852 0.516778523489933 -0.203208556149733 0 "No"
3 "" "11535" "2017-05-11" "14:19:36.840" "2017-05-11" "14:19:36.840" "Chimpanzee" "Tai East" "11" "6" "11/05/2017" "a_25" "" "" "" "sees the snake" "" "" "" "" "" "" "" "" "" "" "No" "" "" "" "" "" "" "" "" 51576.84 51576.84 0 2017 5 11 "1-3m from snake" "South East" "North West" 45 225 2 0 "Male" "Adult" "No" "" 4 "Yes" 3 4 3 "Yes" "No" 4 93 "FRE_2017-05-11" 2.52703044179233 -0.0536912751677852 0.516778523489933 -0.203208556149733 1 "Yes"
3 "" "2769" "2017-02-06" "17:00:26.240" "2017-02-06" "17:00:26.240" "Chimpanzee" "Tai South" "15" "3" "06/02/2017" "a_28" "" "" "" "sees the snake" "" "" "" "" "" "" "" "" "" "" "No" "" "" "" "" "" "" "" "" 61226.24 61226.24 0 2017 2 6 "3-5m from snake" "South East" "West" 45 270 4 45 "Female" "Adult" "No" "" 6 "Yes" 6 5 4 "Yes" "Yes" 0 94 "HAV_2017-02-06" -0.824421278882606 -0.0536912751677852 -0.483221476510067 -0.203208556149733 4 "Yes"
3 "" "12180" "2017-05-25" "07:42:37.280" "2017-05-25" "07:42:37.280" "Chimpanzee" "Tai South" "13" "6" "25/05/2017" "a_28" "" "" "" "sees the snake" "" "" "" "" "" "" "" "" "" "" "No" "" "" "" "" "" "" "" "" 27757.28 27757.28 0 2017 5 25 ">10m from snake" "" "Up" NA NA 15 NA "Female" "Adult" "No" "" 15 "Yes" 2 3 2 "Yes" "Yes" 2 96 "HAV_2017-05-25" 0.851304581454865 -0.0536912751677852 -0.483221476510067 -0.203208556149733 0 "No"
3 "" "2687" "2017-02-06" "16:59:37.560" "2017-02-06" "16:59:37.560" "Chimpanzee" "Tai South" "15" "3" "06/02/2017" "a_3" "" "" "" "sees the snake" "" "" "" "" "" "" "" "" "" "" "No" "" "" "" "" "" "" "" "" 61177.56 61177.56 0 2017 2 6 "3-5m from snake" "South East" "North" 45 180 4 45 "Male" "Adult" "No" "" 6 "Yes" 3 5 4 "Yes" "No" 0 97 "IBR_2017-02-06" -0.824421278882606 -0.0536912751677852 0.516778523489933 -0.203208556149733 1 "Yes"
3 "" "9098" "2017-04-29" "18:32:56.880" "2017-04-29" "18:32:56.880" "Chimpanzee" "Tai South" "9" "5" "29/04/2017" "a_3" "" "" "" "sees the snake" "" "" "" "" "" "" "" "" "" "" "No" "" "" "" "" "" "" "" "" 66776.88 66776.88 0 2017 4 29 "3-5m from snake" "North East" "South West" 135 315 4 0 "Male" "Adult" "No" "" 13 "Yes" 8 4 2 "Yes" "No" 1 98 "IBR_2017-04-29" 0.0134416512861294 -0.0536912751677852 0.516778523489933 -0.203208556149733 0 "No"
3 "" "549" "2017-01-23" "11:54:56.920" "2017-01-23" "11:54:56.920" "Chimpanzee" "Tai East" "1" "3" "23/01/2017" "a_30" "" "" "" "sees the snake" "" "" "" "" "" "" "" "" "" "" "No" "" "" "" "" "" "" "" "" 42896.92 42896.92 0 2017 1 23 "3-5m from snake" "" "South West" NA 315 4 NA "Female" "Adult" "No" "" 15 "Yes" 12 13 12 "Yes" "No" 0 99 "IND_2017-01-23" -0.824421278882606 -0.0536912751677852 -0.483221476510067 -0.203208556149733 3 "Yes"
3 "" "5961" "2017-03-24" "14:20:01.000" "2017-03-24" "14:20:01.000" "Chimpanzee" "Tai East" "4" "4" "24/03/2017" "a_30" "" "" "" "sees the snake" "" "" "" "" "" "" "" "" "" "" "No" "" "" "" "" "" "" "" "" 51601 51601 0 2017 3 24 "3-5m from snake" "South West" "North West" 315 225 4 90 "Female" "Adult" "No" "" 8 "Yes" 7 7 5 "Yes" "No" 3 102 "IND_2017-03-24" 1.6891675116236 -0.0536912751677852 -0.483221476510067 -0.203208556149733 1 "Yes"
3 "" "2363" "2017-02-02" "15:39:01.240" "2017-02-02" "15:39:01.240" "Chimpanzee" "Tai South" "14" "3" "02/02/2017" "a_31" "" "" "" "sees the snake" "" "" "" "" "" "" "" "" "" "" "Yes" "" "" "" "" "" "" "" "" 56341.24 56341.24 0 2017 2 2 "5-10m from snake" "North East" "West" 135 270 7.5 45 "Female" "Adult" "No" "" 5 "Yes" 3 5 4 "Yes" "No" 0 103 "ISH_2017-02-02" -0.824421278882606 -0.0536912751677852 -0.483221476510067 -0.203208556149733 0 "No"
3 "" "9186" "2017-04-29" "18:30:55.280" "2017-04-29" "18:30:55.280" "Chimpanzee" "Tai South" "9" "5" "29/04/2017" "a_31" "" "" "" "sees the snake" "" "" "" "" "" "" "" "" "" "" "No" "" "" "" "" "" "" "" "" 66655.28 66655.28 0 2017 4 29 "3-5m from snake" "North" "South" 180 0 4 0 "Female" "Adult" "No" "" 11 "Yes" 6 4 3 "Yes" "No" 2 105 "ISH_2017-04-29" 0.851304581454865 -0.0536912751677852 -0.483221476510067 -0.203208556149733 0 "No"
3 "" "5905" "2017-03-24" "14:19:39.880" "2017-03-24" "14:19:39.880" "Chimpanzee" "Tai East" "4" "4" "24/03/2017" "a_32" "" "" "" "sees the snake" "" "" "" "" "" "" "" "" "" "" "No" "" "" "" "" "" "" "" "" 51579.88 51579.88 0 2017 3 24 "3-5m from snake" "South" "North West" 0 225 4 45 "Male" "Infant" "No" "" 8 "Yes" 5 6 4 "Yes" "Yes" 0 106 "IVO_2017-03-24" -0.824421278882606 0.946308724832215 0.516778523489933 -0.203208556149733 0 "No"
3 "" "3700" "2017-02-21" "09:14:11.720" "2017-02-21" "09:14:11.720" "Chimpanzee" "Tai South" "19" "5" "21/02/2017" "a_33" "" "" "" "sees the snake" "" "" "" "" "" "" "" "" "" "" "No" "" "" "" "" "" "" "" "" 33251.72 33251.72 0 2017 2 21 "3-5m from snake" "North East" "North" 135 180 4 135 "Male" "Adult" "No" "" 10 "Yes" 7 8 6 "Yes" "No" 0 107 "JAC_2017-02-21" -0.824421278882606 -0.0536912751677852 0.516778523489933 -0.203208556149733 1 "Yes"
3 "" "9236" "2017-04-29" "18:30:37.280" "2017-04-29" "18:30:37.280" "Chimpanzee" "Tai South" "9" "5" "29/04/2017" "a_33" "" "" "" "sees the snake" "" "" "" "" "" "" "" "" "" "" "No" "" "" "" "" "" "" "" "" 66637.28 66637.28 0 2017 4 29 "3-5m from snake" "out" "South" NA 0 4 NA "Male" "Adult" "No" "" 11 "Yes" 4 3 2 "Yes" "Yes" 1 108 "JAC_2017-04-29" 0.0134416512861294 -0.0536912751677852 0.516778523489933 -0.203208556149733 0 "No"
3 "" "3439" "2017-02-21" "09:11:33.720" "2017-02-21" "09:11:33.720" "Chimpanzee" "Tai South" "19" "5" "21/02/2017" "a_34" "" "" "" "sees the snake" "" "" "" "" "" "" "" "" "" "" "No" "" "" "" "" "" "" "" "" 33093.72 33093.72 0 2017 2 21 "3-5m from snake" "out" "North East" NA 135 4 NA "Female" "Adult" "No" "" 10 "Yes" 3 7 5 "Yes" "No" 0 110 "JUL_2017-02-21" -0.824421278882606 -0.0536912751677852 -0.483221476510067 -0.203208556149733 2 "Yes"
3 "" "9302" "2017-04-29" "18:30:42.880" "2017-04-29" "18:30:42.880" "Chimpanzee" "Tai South" "9" "5" "29/04/2017" "a_36" "" "" "" "sees the snake" "" "" "" "" "" "" "" "" "" "" "No" "" "" "" "" "" "" "" "" 66642.88 66642.88 0 2017 4 29 "5-10m from snake" "North East" "South West" 135 315 7.5 0 "Female" "Adult" "No" "" 11 "Yes" 5 3 2 "Yes" "Yes" 0 112 "KIN_2017-04-29" -0.824421278882606 -0.0536912751677852 -0.483221476510067 -0.203208556149733 0 "No"
3 "" "2747" "2017-02-06" "17:00:14.480" "2017-02-06" "17:00:14.480" "Chimpanzee" "Tai South" "15" "3" "06/02/2017" "a_37" "" "" "" "sees the snake" "" "" "" "" "" "" "" "" "" "" "No" "" "" "" "" "" "" "" "" 61214.48 61214.48 0 2017 2 6 "1-3m from snake" "North" "South" 180 0 2 0 "Male" "Adult" "No" "" 6 "Yes" 5 5 4 "Yes" "No" 1 114 "KUB_2017-02-06" 0.0134416512861294 -0.0536912751677852 0.516778523489933 -0.203208556149733 1 "Yes"
3 "" "12555" "2017-05-25" "08:11:09.040" "2017-05-25" "08:11:09.040" "Chimpanzee" "Tai South" "13" "6" "25/05/2017" "a_37" "" "" "" "sees the snake" "" "" "" "" "" "" "" "" "" "" "No" "" "" "" "" "" "" "" "" 29469.04 29469.04 0 2017 5 25 "1-3m from snake" "" "Up" NA NA 2 NA "Male" "Adult" "No" "" 12 "Yes" 2 3 2 "Yes" "Yes" 3 116 "KUB_2017-05-25" 1.6891675116236 -0.0536912751677852 0.516778523489933 -0.203208556149733 0 "No"
3 "" "564" "2017-01-23" "11:49:32.480" "2017-01-23" "11:49:32.480" "Chimpanzee" "Tai East" "1" "3" "23/01/2017" "a_4" "" "" "" "sees the snake" "" "" "" "" "" "" "" "" "" "" "No" "" "" "" "" "" "" "" "" 42572.48 42572.48 0 2017 1 23 "5-10m from snake" "" "South West" NA 315 7.5 NA "Female" "Juvenil" "No" "" 3 "Yes" 2 3 2 "Yes" "Yes" 0 117 "MAI_2017-01-23" -0.824421278882606 -0.0536912751677852 -0.483221476510067 -0.203208556149733 0 "No"
3 "" "4690" "2017-03-04" "10:00:47.080" "2017-03-04" "10:00:48.600" "Chimpanzee" "Tai East" "2" "5" "04/03/2017" "a_4" "" "" "" "sees the snake" "" "" "" "" "" "" "" "" "" "" "Yes" "" "" "" "" "" "" "" "" 36047.08 36048.6 1.5199999999968 2017 3 4 "1-3m from snake" "West" "East" 270 90 2 0 "Female" "Juvenil" "No" "" 9 "Yes" 7 8 8 "Yes" "Yes" 1 118 "MAI_2017-03-04" 0.0134416512861294 -0.0536912751677852 -0.483221476510067 -0.203208556149733 2 "Yes"
3 "" "11543" "2017-05-11" "14:19:38.360" "2017-05-11" "14:19:38.360" "Chimpanzee" "Tai East" "11" "6" "11/05/2017" "a_4" "" "" "" "sees the snake" "" "" "" "" "" "" "" "" "" "" "No" "" "" "" "" "" "" "" "" 51578.36 51578.36 0 2017 5 11 "1-3m from snake" "" "West" NA 270 2 NA "Female" "Juvenil" "No" "" 5 "Yes" 4 5 4 "Yes" "No" 3 120 "MAI_2017-05-11" 1.6891675116236 -0.0536912751677852 -0.483221476510067 -0.203208556149733 2 "Yes"
3 "" "7327" "2017-04-06" "12:14:34.920" "2017-04-06" "12:14:34.920" "Chimpanzee" "Tai North" "6" "4" "06/04/2017" "a_40" "" "" "" "sees the snake" "" "" "" "" "" "" "" "" "" "" "No" "" "" "" "" "" "" "" "Paddy" 44074.92 44074.92 0 2017 4 6 "5-10m from snake" "West" "Up" 270 NA 7.5 NA "Female" "Juvenil" "No" "" 8 "Yes" 5 2 1 "Yes" "Yes" 0 121 "MAM_2017-04-06" -0.824421278882606 -0.0536912751677852 -0.483221476510067 -0.203208556149733 0 "No"
3 "" "11085" "2017-05-03" "15:54:18.240" "2017-05-03" "15:54:18.240" "Chimpanzee" "Tai North" "10" "5" "03/05/2017" "a_40" "" "" "" "sees the snake" "" "" "" "" "" "" "" "" "" "" "No" "" "" "" "" "" "" "" "Paddy" 57258.24 57258.24 0 2017 5 3 "3-5m from snake" "East" "West" 90 270 4 0 "Female" "Juvenil" "No" "" 5 "Yes" 2 6 5 "Yes" "No" 1 122 "MAM_2017-05-03" 0.0134416512861294 -0.0536912751677852 -0.483221476510067 -0.203208556149733 1 "Yes"
3 "" "1899" "2017-01-28" "17:54:21.820" "2017-01-28" "17:54:22.020" "Chimpanzee" "Tai South" "12" "4" "28/01/2017" "a_41" "" "" "" "sees the snake" "" "" "" "" "" "" "" "" "" "" "No" "" "" "" "" "" "" "" "" 64461.82 64462.02 0.19999999999709 2017 1 28 "Unknown" "" "" NA NA NA NA "Female" "Juvenil" "No" "" 4 "Yes" 4 3 2 "Yes" "Unknown" 0 123 "MOH_2017-01-28" -0.824421278882606 -0.0536912751677852 -0.483221476510067 -0.203208556149733 1 "Yes"
3 "" "3428" "2017-02-21" "09:11:30.960" "2017-02-21" "09:11:30.960" "Chimpanzee" "Tai South" "19" "5" "21/02/2017" "a_41" "" "" "" "sees the snake" "" "" "" "" "" "" "" "" "" "" "No" "" "" "" "" "" "" "" "" 33090.96 33090.96 0 2017 2 21 "3-5m from snake" "South" "North" 0 180 4 0 "Female" "Juvenil" "No" "" 10 "Yes" 2 7 5 "No" "No" 2 125 "MOH_2017-02-21" 0.851304581454865 -0.0536912751677852 -0.483221476510067 -0.203208556149733 1 "Yes"
3 "" "8276" "2017-04-29" "13:39:34.600" "2017-04-29" "13:39:35.840" "Chimpanzee" "Tai South" "9" "5" "29/04/2017" "a_41" "" "" "" "sees the snake" "" "" "" "" "" "" "" "" "" "" "No" "" "" "" "" "" "" "" "" 49174.6 49175.84 1.23999999999796 2017 4 29 ">10m from snake" "" "South West" NA 315 15 NA "Female" "Juvenil" "No" "" 4 "Yes" 3 4 3 "Yes" "Yes" 3 126 "MOH_2017-04-29" 1.6891675116236 -0.0536912751677852 -0.483221476510067 -0.203208556149733 2 "Yes"
3 "" "7427" "2017-04-06" "12:16:51.800" "2017-04-06" "12:16:51.800" "Chimpanzee" "Tai North" "6" "4" "06/04/2017" "a_42" "" "" "" "sees the snake" "" "" "" "" "" "" "" "" "" "" "No" "" "" "" "" "" "" "" "Paddy" 44211.8 44211.8 0 2017 4 6 "5-10m from snake" "North West" "South East" 225 45 7.5 0 "Female" "Adult" "No" "" 9 "Yes" 6 5 4 "Yes" "Yes" 0 128 "MYS_2017-04-06" -0.824421278882606 -0.0536912751677852 -0.483221476510067 -0.203208556149733 0 "No"
3 "" "11084" "2017-05-03" "15:54:18.240" "2017-05-03" "15:54:18.240" "Chimpanzee" "Tai North" "10" "5" "03/05/2017" "a_42" "" "" "" "sees the snake" "" "" "" "" "" "" "" "" "" "" "No" "" "" "" "" "" "" "" "Paddy" 57258.24 57258.24 0 2017 5 3 "3-5m from snake" "East" "West" 90 270 4 0 "Female" "Adult" "No" "" 5 "Yes" 3 6 5 "Yes" "No" 1 129 "MYS_2017-05-03" 0.0134416512861294 -0.0536912751677852 -0.483221476510067 -0.203208556149733 2 "Yes"
3 "" "2737" "2017-02-06" "17:00:11.920" "2017-02-06" "17:00:11.920" "Chimpanzee" "Tai South" "15" "3" "06/02/2017" "a_46" "" "" "" "sees the snake" "" "" "" "" "" "" "" "" "" "" "No" "" "" "" "" "" "" "" "" 61211.92 61211.92 0 2017 2 6 "1-3m from snake" "South East" "North" 45 180 2 45 "Male" "Adult" "No" "" 6 "Yes" 4 6 5 "Yes" "No" 1 134 "OSC_2017-02-06" 0.0134416512861294 -0.0536912751677852 0.516778523489933 -0.203208556149733 1 "Yes"
3 "" "3735" "2017-02-21" "09:14:35.200" "2017-02-21" "09:14:35.200" "Chimpanzee" "Tai South" "19" "5" "21/02/2017" "a_46" "" "" "" "sees the snake" "" "" "" "" "" "" "" "" "" "" "No" "" "" "" "" "" "" "" "" 33275.2 33275.2 0 2017 2 21 "3-5m from snake" "South" "North" 0 180 4 0 "Male" "Adult" "No" "" 10 "Yes" 8 8 6 "Yes" "No" 2 135 "OSC_2017-02-21" 0.851304581454865 -0.0536912751677852 0.516778523489933 -0.203208556149733 2 "Yes"
3 "" "8292" "2017-04-29" "13:39:27.640" "2017-04-29" "13:39:27.640" "Chimpanzee" "Tai South" "9" "5" "29/04/2017" "a_46" "" "" "" "sees the snake" "" "" "" "" "" "" "" "" "" "" "No" "" "" "" "" "" "" "" "" 49167.64 49167.64 0 2017 4 29 "3-5m from snake" "North East" "South West" 135 315 4 0 "Male" "Adult" "No" "" 4 "Yes" 2 3 2 "Yes" "No" 3 136 "OSC_2017-04-29" 1.6891675116236 -0.0536912751677852 0.516778523489933 -0.203208556149733 1 "Yes"
3 "" "11444" "2017-05-03" "16:05:23.520" "2017-05-03" "16:05:23.520" "Chimpanzee" "Tai North" "10" "5" "03/05/2017" "a_47" "" "" "" "sees the snake" "" "" "" "" "" "" "" "" "" "" "No" "" "" "" "" "" "" "" "Paddy" 57923.52 57923.52 0 2017 5 3 "5-10m from snake" "South" "North" 0 180 7.5 0 "Female" "Adult" "No" "" 8 "Yes" 5 6 5 "Yes" "No" 0 138 "PAN_2017-05-03" -0.824421278882606 -0.0536912751677852 -0.483221476510067 -0.203208556149733 0 "No"
3 "" "2178" "2017-02-02" "15:36:43.720" "2017-02-02" "15:36:43.720" "Chimpanzee" "Tai South" "14" "3" "02/02/2017" "a_48" "" "" "" "sees the snake" "" "" "" "" "" "" "" "" "" "" "Yes" "" "" "" "" "" "" "" "" 56203.72 56203.72 0 2017 2 2 "<1m from snake" "South East" "North" 45 180 0.5 45 "Female" "Adult" "No" "" 5 "Yes" 2 2 1 "Yes" "No" 0 139 "PEM_2017-02-02" -0.824421278882606 -0.0536912751677852 -0.483221476510067 -0.203208556149733 0 "No"
3 "" "6499" "2017-04-06" "11:59:37.080" "2017-04-06" "11:59:37.080" "Chimpanzee" "Tai North" "6" "4" "06/04/2017" "a_49" "" "" "" "sees the snake" "" "" "" "" "" "" "" "" "" "" "No" "" "" "" "" "" "" "" "Paddy" 43177.08 43177.08 0 2017 4 6 "5-10m from snake" "Unknown" "East" NA 90 7.5 NA "Female" "Adult" "No" "" 4 "Yes" 2 4 3 "Yes" "No" 0 141 "PER_2017-04-06" -0.824421278882606 -0.0536912751677852 -0.483221476510067 -0.203208556149733 0 "No"
3 "" "11420" "2017-05-03" "16:05:12.080" "2017-05-03" "16:05:12.080" "Chimpanzee" "Tai North" "10" "5" "03/05/2017" "a_49" "" "" "" "sees the snake" "" "" "" "" "" "" "" "" "" "" "No" "" "" "" "" "" "" "" "Paddy" 57912.08 57912.08 0 2017 5 3 "5-10m from snake" "South East" "North East" 45 135 7.5 90 "Female" "Adult" "No" "" 8 "Yes" 4 7 6 "Yes" "No" 1 142 "PER_2017-05-03" 0.0134416512861294 -0.0536912751677852 -0.483221476510067 -0.203208556149733 0 "No"
3 "" "626" "2017-01-23" "11:52:49.320" "2017-01-23" "11:52:49.320" "Chimpanzee" "Tai East" "1" "3" "23/01/2017" "a_5" "" "" "" "sees the snake" "" "" "" "" "" "" "" "" "" "" "No" "" "" "" "" "" "" "" "" 42769.32 42769.32 0 2017 1 23 "5-10m from snake" "" "South East" NA 45 7.5 NA "Male" "Juvenil" "No" "" 12 "Yes" 10 8 7 "Yes" "No" 0 143 "PES_2017-01-23" -0.824421278882606 -0.0536912751677852 0.516778523489933 -0.203208556149733 4 "Yes"
3 "" "4344" "2017-02-25" "13:42:43.560" "2017-02-25" "13:42:43.560" "Chimpanzee" "Tai East" "20" "5" "25/02/2017" "a_5" "" "" "" "sees the snake" "" "" "" "" "" "" "" "" "" "" "No" "" "" "" "" "" "" "" "" 49363.56 49363.56 0 2017 2 25 "5-10m from snake" "" "South" NA 0 7.5 NA "Male" "Juvenil" "No" "" 4 "Yes" 3 4 3 "Yes" "No" 1 144 "PES_2017-02-25" 0.0134416512861294 -0.0536912751677852 0.516778523489933 -0.203208556149733 1 "Yes"
3 "" "7828" "2017-04-10" "06:53:28.400" "2017-04-10" "06:53:28.400" "Chimpanzee" "Tai East" "7" "3" "10/04/2017" "a_5" "" "" "" "sees the snake" "" "" "" "" "" "" "" "" "" "" "No" "" "" "" "" "" "" "" "" 24808.4 24808.4 0 2017 4 10 "3-5m from snake" "North West" "South East" 225 45 4 0 "Male" "Juvenil" "No" "" 8 "Yes" 3 8 6 "Yes" "No" 2 145 "PES_2017-04-10" 0.851304581454865 -0.0536912751677852 0.516778523489933 -0.203208556149733 1 "Yes"
3 "" "7854" "2017-04-10" "06:53:36.800" "2017-04-10" "06:53:36.800" "Chimpanzee" "Tai East" "7" "3" "10/04/2017" "a_51" "" "" "" "sees the snake" "" "" "" "" "" "" "" "" "" "" "No" "" "" "" "" "" "" "" "" 24816.8 24816.8 0 2017 4 10 ">10m from snake" "South" "South East" 0 45 15 135 "Female" "Infant" "No" "" 8 "Yes" 5 7 6 "Yes" "Yes" 0 146 "PLA_2017-04-10" -0.824421278882606 0.946308724832215 -0.483221476510067 -0.203208556149733 2 "Yes"
3 "" "795" "2017-01-23" "11:52:30.720" "2017-01-23" "11:52:30.720" "Chimpanzee" "Tai East" "1" "3" "23/01/2017" "a_52" "" "" "" "sees the snake" "" "" "" "" "" "" "" "" "" "" "No" "" "" "" "" "" "" "" "" 42750.72 42750.72 0 2017 1 23 "3-5m from snake" "North West" "South" 225 0 4 45 "Female" "Adult" "No" "" 11 "Yes" 9 9 8 "Yes" "No" 0 147 "POL_2017-01-23" -0.824421278882606 -0.0536912751677852 -0.483221476510067 -0.203208556149733 1 "Yes"
3 "" "4179" "2017-02-25" "13:40:40.560" "2017-02-25" "13:40:40.560" "Chimpanzee" "Tai East" "20" "5" "25/02/2017" "a_52" "" "" "" "sees the snake" "" "" "" "" "" "" "" "" "" "" "No" "" "" "" "" "" "" "" "" 49240.56 49240.56 0 2017 2 25 "3-5m from snake" "East" "West" 90 270 4 0 "Female" "Adult" "No" "" 4 "Yes" 2 3 2 "Yes" "No" 1 148 "POL_2017-02-25" 0.0134416512861294 -0.0536912751677852 -0.483221476510067 -0.203208556149733 0 "No"
3 "" "6593" "2017-04-06" "12:00:09.920" "2017-04-06" "12:00:09.920" "Chimpanzee" "Tai North" "6" "4" "06/04/2017" "a_53" "" "" "" "sees the snake" "" "" "" "" "" "" "" "" "" "" "No" "" "" "" "" "" "" "" "Paddy" 43209.92 43209.92 0 2017 4 6 "3-5m from snake" "North West" "East" 225 90 4 45 "Male" "Adult" "No" "" 5 "Yes" 3 4 3 "Yes" "No" 0 149 "POR_2017-04-06" -0.824421278882606 -0.0536912751677852 0.516778523489933 -0.203208556149733 0 "No"
3 "" "894" "2017-01-23" "11:47:02.320" "2017-01-23" "11:47:02.320" "Chimpanzee" "Tai East" "1" "3" "23/01/2017" "a_54" "" "" "" "sees the snake" "" "" "" "" "" "" "" "" "" "" "No" "" "" "" "" "" "" "" "" 42422.32 42422.32 0 2017 1 23 "3-5m from snake" "South West" "North West" 315 225 4 90 "Male" "Adult" "No" "" 4 "Yes" 3 4 3 "Yes" "No" 0 150 "POS_2017-01-23" -0.824421278882606 -0.0536912751677852 0.516778523489933 -0.203208556149733 2 "Yes"
3 "" "7834" "2017-04-10" "06:53:29.840" "2017-04-10" "06:53:29.840" "Chimpanzee" "Tai East" "7" "3" "10/04/2017" "a_54" "" "" "" "sees the snake" "" "" "" "" "" "" "" "" "" "" "No" "" "" "" "" "" "" "" "" 24809.84 24809.84 0 2017 4 10 "3-5m from snake" "South" "North" 0 180 4 0 "Male" "Adult" "No" "" 8 "Yes" 4 6 5 "Yes" "No" 2 152 "POS_2017-04-10" 0.851304581454865 -0.0536912751677852 0.516778523489933 -0.203208556149733 2 "Yes"
3 "" "12735" "2017-05-25" "08:18:49.460" "2017-05-25" "08:18:49.460" "Chimpanzee" "Tai South" "13" "6" "25/05/2017" "a_55" "" "" "" "sees the snake" "" "" "" "" "" "" "" "" "" "" "No" "" "" "" "" "" "" "" "" 29929.46 29929.46 0 2017 5 25 "3-5m from snake" "" "North" NA 180 4 NA "Female" "Adult" "No" "" 4 "Yes" 2 3 2 "Yes" "Yes" 0 153 "RAP_2017-05-25" -0.824421278882606 -0.0536912751677852 -0.483221476510067 -0.203208556149733 0 "No"
3 "" "6172" "2017-03-29" "09:05:05.080" "2017-03-29" "09:05:05.080" "Chimpanzee" "Tai South" "5" "4" "29/03/2017" "a_56" "" "" "" "sees the snake" "" "" "" "" "" "" "" "" "" "" "No" "" "" "" "" "" "" "" "" 32705.08 32705.08 0 2017 3 29 "5-10m from snake" "" "North West" NA 225 7.5 NA "Male" "Adult" "No" "" 7 "Yes" 3 4 4 "Yes" "No" 0 154 "RAV_2017-03-29" -0.824421278882606 -0.0536912751677852 0.516778523489933 -0.203208556149733 0 "No"
3 "" "9338" "2017-04-29" "18:35:03.600" "2017-04-29" "18:35:03.600" "Chimpanzee" "Tai South" "9" "5" "29/04/2017" "a_56" "" "" "" "sees the snake" "" "" "" "" "" "" "" "" "" "" "No" "" "" "" "" "" "" "" "" 66903.6 66903.6 0 2017 4 29 "1-3m from snake" "East" "West" 90 270 2 0 "Male" "Adult" "No" "" 16 "Yes" 10 4 3 "Yes" "No" 1 155 "RAV_2017-04-29" 0.0134416512861294 -0.0536912751677852 0.516778523489933 -0.203208556149733 0 "No"
3 "" "8167" "2017-04-26" "18:11:21.120" "2017-04-26" "18:11:21.120" "Chimpanzee" "Tai East" "8" "5" "26/04/2017" "a_57" "" "" "" "sees the snake" "" "" "" "" "" "" "" "" "" "" "No" "" "" "" "" "" "" "" "" 65481.12 65481.12 0 2017 4 26 "5-10m from snake" "" "North West" NA 225 7.5 NA "Male" "Adult" "No" "" 6 "Yes" 3 4 3 "Yes" "Yes" 0 157 "REP_2017-04-26" -0.824421278882606 -0.0536912751677852 0.516778523489933 -0.203208556149733 0 "No"
3 "" "11813" "2017-05-11" "14:24:52.720" "2017-05-11" "14:24:52.720" "Chimpanzee" "Tai East" "11" "6" "11/05/2017" "a_57" "" "" "" "sees the snake" "" "" "" "" "" "" "" "" "" "" "No" "" "" "" "" "" "" "" "" 51892.72 51892.72 0 2017 5 11 "5-10m from snake" "" "North" NA 180 7.5 NA "Male" "Adult" "No" "" 5 "Yes" 5 3 3 "Yes" "No" 1 158 "REP_2017-05-11" 0.0134416512861294 -0.0536912751677852 0.516778523489933 -0.203208556149733 1 "Yes"
3 "" "965" "2017-01-23" "11:45:53.720" "2017-01-23" "11:45:53.720" "Chimpanzee" "Tai East" "1" "3" "23/01/2017" "a_58" "" "" "" "sees the snake" "" "" "" "" "" "" "" "" "" "" "No" "" "" "" "" "" "" "" "" 42353.72 42353.72 0 2017 1 23 "1-3m from snake" "South" "North West" 0 225 2 45 "Male" "Adult" "No" "" 4 "Yes" 2 3 2 "Yes" "No" 0 159 "RIC_2017-01-23" -0.824421278882606 -0.0536912751677852 0.516778523489933 -0.203208556149733 1 "Yes"
3 "" "11953" "2017-05-11" "14:26:38.000" "2017-05-11" "14:26:38.000" "Chimpanzee" "Tai East" "11" "6" "11/05/2017" "a_58" "" "" "" "sees the snake" "" "" "" "" "" "" "" "" "" "" "No" "" "" "" "" "" "" "" "" 51998 51998 0 2017 5 11 "3-5m from snake" "East" "West" 90 270 4 0 "Male" "Adult" "No" "" 6 "Yes" 5 5 5 "Yes" "No" 2 161 "RIC_2017-05-11" 0.851304581454865 -0.0536912751677852 0.516778523489933 -0.203208556149733 2 "Yes"
3 "" "8159" "2017-04-26" "18:11:15.480" "2017-04-26" "18:11:15.480" "Chimpanzee" "Tai East" "8" "5" "26/04/2017" "a_6" "" "" "" "sees the snake" "" "" "" "" "" "" "" "" "" "" "No" "" "" "" "" "" "" "" "" 65475.48 65475.48 0 2017 4 26 "3-5m from snake" "" "North West" NA 225 4 NA "Female" "Infant" "No" "" 6 "Yes" 2 4 3 "No" "Yes" 0 162 "RWA_2017-04-26" -0.824421278882606 0.946308724832215 -0.483221476510067 -0.203208556149733 0 "No"
3 "" "1034" "2017-01-23" "11:52:10.840" "2017-01-23" "11:52:10.840" "Chimpanzee" "Tai East" "1" "3" "23/01/2017" "a_60" "" "" "" "sees the snake" "" "" "" "" "" "" "" "" "" "" "No" "" "" "" "" "" "" "" "" 42730.84 42730.84 0 2017 1 23 "5-10m from snake" "West" "South West" 270 315 7.5 135 "Female" "Adult" "No" "" 11 "Yes" 8 9 8 "Yes" "No" 0 163 "RWE_2017-01-23" -0.824421278882606 -0.0536912751677852 -0.483221476510067 -0.203208556149733 1 "Yes"
3 "" "11384" "2017-05-03" "16:04:50.040" "2017-05-03" "16:04:50.040" "Chimpanzee" "Tai North" "10" "5" "03/05/2017" "a_61" "" "" "" "sees the snake" "" "" "" "" "" "" "" "" "" "" "No" "" "" "" "" "" "" "" "Paddy" 57890.04 57890.04 0 2017 5 3 "5-10m from snake" "South" "North East" 0 135 7.5 45 "Female" "Juvenil" "No" "" 7 "Yes" 3 6 5 "Yes" "No" 0 164 "SAR_2017-05-03" -0.824421278882606 -0.0536912751677852 -0.483221476510067 -0.203208556149733 0 "No"
3 "" "12897" "2017-05-25" "15:21:43.040" "2017-05-25" "15:21:43.040" "Chimpanzee" "Tai South" "13" "6" "25/05/2017" "a_62" "" "" "" "sees the snake" "" "" "" "" "" "" "" "" "" "" "No" "" "" "" "" "" "" "" "" 55303.04 55303.04 0 2017 5 25 ">10m from snake" "South West" "North East" 315 135 15 0 "Male" "Juvenil" "No" "" 6 "Yes" 2 4 3 "Yes" "Yes" 1 166 "SOL_2017-05-25" 0.0134416512861294 -0.0536912751677852 0.516778523489933 -0.203208556149733 0 "No"
3 "" "9452" "2017-04-29" "18:31:30.320" "2017-04-29" "18:31:30.320" "Chimpanzee" "Tai South" "9" "5" "29/04/2017" "a_64" "" "" "" "sees the snake" "" "" "" "" "" "" "" "" "" "" "No" "" "" "" "" "" "" "" "" 66690.32 66690.32 0 2017 4 29 "5-10m from snake" "" "South West" NA 315 7.5 NA "Female" "Adult" "No" "" 12 "Yes" 7 5 4 "Yes" "Yes" 0 168 "TOU_2017-04-29" -0.824421278882606 -0.0536912751677852 -0.483221476510067 -0.203208556149733 1 "Yes"
3 "" "9579" "2017-04-29" "18:33:30.120" "2017-04-29" "18:33:30.120" "Chimpanzee" "Tai South" "9" "5" "29/04/2017" "a_65" "" "" "" "sees the snake" "" "" "" "" "" "" "" "" "" "" "No" "" "" "" "" "" "" "" "" 66810.12 66810.12 0 2017 4 29 "5-10m from snake" "North East" "South West" 135 315 7.5 0 "Female" "Adult" "No" "" 15 "Yes" 9 7 5 "Yes" "Yes" 0 169 "UAP_2017-04-29" -0.824421278882606 -0.0536912751677852 -0.483221476510067 -0.203208556149733 0 "No"
3 "" "9860" "2017-04-29" "18:32:59.160" "2017-04-29" "18:32:59.160" "Chimpanzee" "Tai South" "9" "5" "29/04/2017" "a_67" "" "" "" "sees the snake" "" "" "" "" "" "" "" "" "" "" "No" "" "" "" "" "" "" "" "" 66779.16 66779.16 0 2017 4 29 ">10m from snake" "" "South West" NA 315 15 NA "Male" "Infant" "No" "" 13 "Yes" 8 4 2 "Yes" "No" 0 170 "URI_2017-04-29" -0.824421278882606 0.946308724832215 0.516778523489933 -0.203208556149733 1 "Yes"
3 "" "11771" "2017-05-11" "14:24:17.000" "2017-05-11" "14:24:17.000" "Chimpanzee" "Tai East" "11" "6" "11/05/2017" "a_68" "" "" "" "sees the snake" "" "" "" "" "" "" "" "" "" "" "Yes" "" "" "" "" "" "" "" "" 51857 51857 0 2017 5 11 "1-3m from snake" "" "North West" NA 225 2 NA "Female" "Adult" "No" "" 6 "Yes" 5 4 4 "Yes" "No" 0 171 "WAN_2017-05-11" -0.824421278882606 -0.0536912751677852 -0.483221476510067 -0.203208556149733 0 "No"
3 "" "11767" "2017-05-11" "14:24:16.040" "2017-05-11" "14:24:16.040" "Chimpanzee" "Tai East" "11" "6" "11/05/2017" "a_69" "" "" "" "sees the snake" "" "" "" "" "" "" "" "" "" "" "Yes" "" "" "" "" "" "" "" "" 51856.04 51856.04 0 2017 5 11 "<1m from snake" "East" "North West" 90 225 0.5 45 "Male" "Juvenil" "No" "" 6 "Yes" 4 4 4 "Yes" "No" 0 172 "WEH_2017-05-11" -0.824421278882606 -0.0536912751677852 0.516778523489933 -0.203208556149733 0 "No"
3 "" "4740" "2017-03-04" "10:01:07.440" "2017-03-04" "10:01:07.440" "Chimpanzee" "Tai East" "2" "5" "04/03/2017" "a_7" "" "" "" "sees the snake" "" "" "" "" "" "" "" "" "" "" "No" "" "" "" "" "" "" "" "" 36067.44 36067.44 0 2017 3 4 "1-3m from snake" "out" "South West" NA 315 2 NA "Male" "Adult" "No" "" 9 "Yes" 8 7 7 "Yes" "No" 2 175 "WIL_2017-03-04" 0.851304581454865 -0.0536912751677852 0.516778523489933 -0.203208556149733 2 "Yes"
3 "" "2665" "2017-02-06" "16:59:29.240" "2017-02-06" "16:59:29.240" "Chimpanzee" "Tai South" "15" "3" "06/02/2017" "a_71" "" "" "" "sees the snake" "" "" "" "" "" "" "" "" "" "" "No" "" "" "" "" "" "" "" "" 61169.24 61169.24 0 2017 2 6 "1-3m from snake" "South" "North" 0 180 2 0 "Male" "Adult" "No" "" 6 "Yes" 2 5 4 "Yes" "No" 0 178 "WOO_2017-02-06" -0.824421278882606 -0.0536912751677852 0.516778523489933 -0.203208556149733 0 "No"
3 "" "3551" "2017-02-21" "09:12:24.520" "2017-02-21" "09:12:24.520" "Chimpanzee" "Tai South" "19" "5" "21/02/2017" "a_71" "" "" "" "sees the snake" "" "" "" "" "" "" "" "" "" "" "No" "" "" "" "" "" "" "" "" 33144.52 33144.52 0 2017 2 21 "3-5m from snake" "East" "West" 90 270 4 0 "Male" "Adult" "No" "" 10 "Yes" 5 9 7 "Yes" "No" 1 179 "WOO_2017-02-21" 0.0134416512861294 -0.0536912751677852 0.516778523489933 -0.203208556149733 1 "Yes"
3 "" "8725" "2017-04-29" "17:50:42.800" "2017-04-29" "17:50:42.800" "Chimpanzee" "Tai South" "9" "5" "29/04/2017" "a_71" "" "" "" "sees the snake" "" "" "" "" "" "" "" "" "" "" "No" "" "" "" "" "" "" "" "" 64242.8 64242.8 0 2017 4 29 "5-10m from snake" "North East" "South West" 135 315 7.5 0 "Male" "Adult" "No" "" 8 "Yes" 2 3 2 "Yes" "No" 2 180 "WOO_2017-04-29" 0.851304581454865 -0.0536912751677852 0.516778523489933 -0.203208556149733 0 "No"
3 "" "1334" "2017-01-23" "11:51:29.760" "2017-01-23" "11:51:29.760" "Chimpanzee" "Tai East" "1" "3" "23/01/2017" "a_72" "" "" "" "sees the snake" "" "" "" "" "" "" "" "" "" "" "No" "" "" "" "" "" "" "" "" 42689.76 42689.76 0 2017 1 23 "3-5m from snake" "West" "South East" 270 45 4 45 "Female" "Adult" "No" "" 8 "Yes" 6 8 7 "Yes" "No" 0 182 "YED_2017-01-23" -0.824421278882606 -0.0536912751677852 -0.483221476510067 -0.203208556149733 1 "Yes"
3 "" "4829" "2017-03-04" "10:01:32.640" "2017-03-04" "10:01:32.640" "Chimpanzee" "Tai East" "2" "5" "04/03/2017" "a_72" "" "" "" "sees the snake" "" "" "" "" "" "" "" "" "" "" "No" "" "" "" "" "" "" "" "" 36092.64 36092.64 0 2017 3 4 "3-5m from snake" "North East" "South West" 135 315 4 0 "Female" "Adult" "No" "" 11 "Yes" 9 9 8 "Yes" "No" 1 183 "YED_2017-03-04" 0.0134416512861294 -0.0536912751677852 -0.483221476510067 -0.203208556149733 2 "Yes"
3 "" "11840" "2017-05-11" "14:25:09.840" "2017-05-11" "14:25:09.840" "Chimpanzee" "Tai East" "11" "6" "11/05/2017" "a_72" "" "" "" "sees the snake" "" "" "" "" "" "" "" "" "" "" "No" "" "" "" "" "" "" "" "" 51909.84 51909.84 0 2017 5 11 "3-5m from snake" "South East" "North West" 45 225 4 0 "Female" "Adult" "No" "" 6 "Yes" 6 4 4 "Yes" "No" 2 184 "YED_2017-05-11" 0.851304581454865 -0.0536912751677852 -0.483221476510067 -0.203208556149733 1 "Yes"
3 "" "5730" "2017-03-24" "14:18:02.960" "2017-03-24" "14:18:02.960" "Chimpanzee" "Tai East" "4" "4" "24/03/2017" "a_73" "" "" "" "sees the snake" "" "" "" "" "" "" "" "" "" "" "No" "" "" "" "" "" "" "" "" 51482.96 51482.96 0 2017 3 24 "1-3m from snake" "South" "North" 0 180 2 0 "Female" "Adult" "No" "" 7 "Yes" 4 5 4 "Yes" "No" 0 185 "YEH_2017-03-24" -0.824421278882606 -0.0536912751677852 -0.483221476510067 -0.203208556149733 0 "No"
3 "" "1469" "2017-01-23" "11:53:53.640" "2017-01-23" "11:53:53.640" "Chimpanzee" "Tai East" "1" "3" "23/01/2017" "a_74" "" "" "" "sees the snake" "" "" "" "" "" "" "" "" "" "" "No" "" "" "" "" "" "" "" "" 42833.64 42833.64 0 2017 1 23 "3-5m from snake" "" "South West" NA 315 4 NA "Male" "Juvenil" "No" "" 14 "Yes" 11 13 12 "Yes" "No" 0 186 "YOY_2017-01-23" -0.824421278882606 -0.0536912751677852 0.516778523489933 -0.203208556149733 1 "Yes"
