# Supplementary material for: Information transfer efficiency differs in wild chimpanzees and bonobos, but not social cognition
Source: Proc Biol Sci. 2020 Jun 24;287(1929):20200523. doi: 10.1098/rspb.2020.0523 (PMC7329035; doi:10.1098/rspb.2020.0523)
Supplement: Database S4 [file rspb20200523supp4.txt]

"Species" "Group" "Experiment.Number" "Snake.model.number" "Date" "Focal.sex" "Focal.age" "Focal.ID" "seq.soc.milieu" "ignorant.yn" "obs.time" "av.num.knowledg" "n.call" "someone.call.yn.num" "t.since.seen.snake" "someone.call.yn" "order.arival" "call.yn" "Number.snake.seen" "z.Number.snake.seen" "z.order.arrival" "z.observation.time" "z.t.since.seen.snake" "someone.call.yn.centered" "z.av.num.knowledg" "ignorant.yn.centered"
"Bonobo" "LK West" "119" "7" "1/9/2017" "Male" "Adult" "a_1" 2 "Yes" 138 1.10144927536232 34 0 1 "No" 1 "Y" 1 -0.105513939475595 -1.03869621401301 0.217139791162611 -0.142487534138923 -0.721030042918455 -0.800352681823785 0.197424892703863
"Bonobo" "LK West" "102" "6" "10/7/2017" "Male" "Adult" "a_1" 1 "Yes" 148 4.85135135135135 0 1 0 "Yes" 5 "N" 2 0.687542444324844 0.169874162341703 0.267158151361216 -0.143585440665408 0.278969957081545 0.759861896410746 0.197424892703863
"Bonobo" "LK West" "119" "7" "9/21/2017" "Male" "Adult" "a_1" 1 "No" 6 1.30935251798561 0 0 3292 "No" 2 "N" 1 -0.105513939475595 -0.73655361992433 -0.443102563458968 3.47072284452203 -0.721030042918455 -0.713850777659384 -0.802575107296137
"Bonobo" "LK West" "119" "7" "9/21/2017" "Male" "Adult" "a_1" 1 "Yes" 256 1.30935251798561 46 0 0 "No" 2 "Y" 1 -0.105513939475595 -0.73655361992433 0.807356441506144 -0.143585440665408 -0.721030042918455 -0.713850777659384 0.197424892703863
"Bonobo" "LK West" "119" "7" "9/21/2017" "Male" "Adult" "a_1" 2 "Yes" 16 1.30935251798561 4 0 8411 "No" 2 "Y" 1 -0.105513939475595 -0.73655361992433 -0.393084203260363 9.09090635359691 -0.721030042918455 -0.713850777659384 0.197424892703863
"Bonobo" "LK West" "117" "6" "9/6/2017" "Male" "Adult" "a_1" 1 "No" 177 0 31 0 0 "No" 1 "Y" 0 -0.898570323276034 -1.03869621401301 0.412211395937169 -0.143585440665408 -0.721030042918455 -1.25863057329456 -0.802575107296137
"Bonobo" "LK East" "118" "6" "9/15/2017" "Male" "Adult" "a_12" 1 "Yes" 294 2.0578231292517 112 0 0 "No" 1 "Y" 0 -0.898570323276034 -1.03869621401301 0.997426210260841 -0.143585440665408 -0.721030042918455 -0.402436043244096 0.197424892703863
"Bonobo" "LK West" "112" "2" "11/3/2015" "Male" "Adult" "a_16" 1 "Yes" 67 0.238805970149254 0 0 0 "No" 2 "N" 0 -0.898570323276034 -0.73655361992433 -0.13799056624748 -0.143585440665408 -0.721030042918455 -1.15927103044623 0.197424892703863
"Bonobo" "LK West" "119" "7" "9/21/2017" "Male" "Adult" "a_16" 1 "Yes" 145 6 109 1 0 "Yes" 6 "Y" 1 -0.105513939475595 0.472016756430381 0.252152643301634 -0.143585440665408 0.278969957081545 1.23777794076994 0.197424892703863
"Bonobo" "LK West" "102" "6" "10/7/2017" "Male" "Adult" "a_17" 1 "Yes" 18 1 6 1 0 "Yes" 2 "Y" 1 -0.105513939475595 -0.73655361992433 -0.383080531220642 -0.143585440665408 0.278969957081545 -0.842562487617147 0.197424892703863
"Bonobo" "LK West" "104" "6" "11/17/2017" "Male" "Adult" "a_17" 1 "Yes" 1 2 6 1 0 "Yes" 2 "Y" 2 0.687542444324844 -0.73655361992433 -0.46811174355827 -0.143585440665408 0.278969957081545 -0.426494401939729 0.197424892703863
"Bonobo" "LK West" "119" "7" "9/20/2017" "Male" "Adult" "a_17" 1 "Yes" 66 2 12 0 0 "No" 1 "Y" 0 -0.898570323276034 -1.03869621401301 -0.142992402267341 -0.143585440665408 -0.721030042918455 -0.426494401939729 0.197424892703863
"Bonobo" "LK East" "120" "7" "10/5/2017" "Male" "Adult" "a_18" 1 "No" 18 0 0 0 0 "No" 1 "N" 0 -0.898570323276034 -1.03869621401301 -0.383080531220642 -0.143585440665408 -0.721030042918455 -1.25863057329456 -0.802575107296137
"Bonobo" "LK West" "102" "6" "10/7/2017" "Female" "Adult" "a_19" 1 "Yes" 57 2.73684210526316 1 1 0 "Yes" 4 "Y" 1 -0.105513939475595 -0.132268431746975 -0.188008926446085 -0.143585440665408 0.278969957081545 -0.119917917756369 0.197424892703863
"Bonobo" "LK West" "119" "7" "9/20/2017" "Female" "Adult" "a_19" 1 "Yes" 8 1.875 0 0 0 "No" 2 "N" 0 -0.898570323276034 -0.73655361992433 -0.433098891419247 -0.143585440665408 -0.721030042918455 -0.478502912649406 0.197424892703863
"Bonobo" "LK West" "105" "7" "12/5/2017" "Male" "Adult" "a_21" 2 "No" 33 1.94117647058824 4 0 5 "No" 1 "Y" 2 0.687542444324844 -1.03869621401301 -0.308052990922736 -0.138095908032984 -0.721030042918455 -0.450968995214871 -0.802575107296137
"Bonobo" "LK West" "105" "7" "12/5/2017" "Male" "Adult" "a_21" 1 "Yes" 1 1.94117647058824 0 0 0 "No" 1 "N" 2 0.687542444324844 -1.03869621401301 -0.46811174355827 -0.143585440665408 -0.721030042918455 -0.450968995214871 0.197424892703863
"Bonobo" "LK West" "114" "1" "2/16/2016" "Male" "Adult" "a_21" 1 "No" 33 0 0 0 0 "No" 1 "N" 0 -0.898570323276034 -1.03869621401301 -0.308052990922736 -0.143585440665408 -0.721030042918455 -1.25863057329456 -0.802575107296137
"Bonobo" "LK West" "119" "7" "9/21/2017" "Male" "Adult" "a_21" 1 "Yes" 69 7 14 1 0 "Yes" 7 "Y" 1 -0.105513939475595 0.774159350519058 -0.12798689420776 -0.143585440665408 0.278969957081545 1.65384602644736 0.197424892703863
"Bonobo" "LK West" "105" "7" "12/5/2017" "Female" "Adult" "a_27" 2 "No" 17 1.89473684210526 0 0 3 "No" 2 "N" 0 -0.898570323276034 -0.73655361992433 -0.388082367240503 -0.140291721085954 -0.721030042918455 -0.470291042537352 -0.802575107296137
"Bonobo" "LK West" "105" "7" "12/5/2017" "Female" "Adult" "a_27" 1 "Yes" 2 1.89473684210526 0 0 0 "No" 2 "N" 0 -0.898570323276034 -0.73655361992433 -0.463109907538409 -0.143585440665408 -0.721030042918455 -0.470291042537352 0.197424892703863
"Bonobo" "LK West" "102" "6" "10/6/2017" "Male" "Adult" "a_29" 1 "Yes" 1483 0 43 0 0 "No" 1 "Y" 1 -0.105513939475595 -1.03869621401301 6.94460923787491 -0.143585440665408 -0.721030042918455 -1.25863057329456 0.197424892703863
"Bonobo" "LK West" "116" "1" "5/18/2016" "Male" "Adult" "a_29" 1 "Yes" 121 0.545454545454545 11 1 0 "Yes" 4 "Y" 0 -0.898570323276034 -0.132268431746975 0.132108578824984 -0.143585440665408 0.278969957081545 -1.03168434474325 0.197424892703863
"Bonobo" "LK West" "102" "6" "10/7/2017" "Female" "Adult" "a_31" 1 "Yes" 180 1.81666666666667 72 0 0 "No" 1 "Y" 0 -0.898570323276034 -1.03869621401301 0.42721690399675 -0.143585440665408 -0.721030042918455 -0.502773550980589 0.197424892703863
"Bonobo" "LK East" "118" "6" "9/15/2017" "Male" "Juvenil" "a_35" 1 "Yes" 71 3 14 1 0 "Yes" 4 "Y" 0 -0.898570323276034 -0.132268431746975 -0.117983222168039 -0.143585440665408 0.278969957081545 -0.0104263162623114 0.197424892703863
"Bonobo" "LK East" "118" "6" "9/15/2017" "Female" "Adult" "a_36" 1 "Yes" 46 2.52173913043478 13 0 0 "No" 2 "Y" 0 -0.898570323276034 -0.73655361992433 -0.24302912266455 -0.143585440665408 -0.721030042918455 -0.209415400716728 0.197424892703863
"Bonobo" "LK East" "103" "6" "11/12/2017" "Female" "Adult" "a_39" 1 "Yes" 453 0 4 1 0 "Yes" 1 "Y" 0 -0.898570323276034 -1.03869621401301 1.79271813741865 -0.143585440665408 0.278969957081545 -1.25863057329456 0.197424892703863
"Bonobo" "LK West" "102" "6" "10/7/2017" "Female" "Adult" "a_4" 1 "Yes" 1322 4.66263237518911 121 1 0 "Yes" 3 "Y" 0 -0.898570323276034 -0.434411025835653 6.13931363867738 -0.143585440665408 0.278969957081545 0.681341953267919 0.197424892703863
"Bonobo" "LK West" "104" "6" "11/17/2017" "Female" "Adult" "a_45" 2 "No" 1 3.2 0 1 43 "Yes" 4 "N" 0 -0.898570323276034 -0.132268431746975 -0.46811174355827 -0.0963754600265681 0.278969957081545 0.0727873008731722 -0.802575107296137
"Bonobo" "LK West" "104" "6" "11/17/2017" "Female" "Adult" "a_45" 1 "Yes" 4 3.2 2 1 0 "Yes" 4 "Y" 0 -0.898570323276034 -0.132268431746975 -0.453106235498689 -0.143585440665408 0.278969957081545 0.0727873008731722 0.197424892703863
"Bonobo" "LK West" "104" "6" "11/17/2017" "Female" "Juvenil" "a_46" 1 "No" 23 4 0 1 0 "Yes" 5 "N" 0 -0.898570323276034 0.169874162341703 -0.35807135112134 -0.143585440665408 0.278969957081545 0.405641769415106 -0.802575107296137
"Bonobo" "LK West" "119" "7" "9/19/2017" "Female" "Adult" "a_48" 1 "Yes" 1044 4.15421455938697 0 1 0 "Yes" 6 "N" 0 -0.898570323276034 0.472016756430381 4.74880322515618 -0.143585440665408 0.278969957081545 0.46980552592283 0.197424892703863
"Bonobo" "LK East" "118" "6" "9/15/2017" "Male" "Juvenil" "a_54" 1 "Yes" 641 2.20592823712949 87 1 0 "Yes" 3 "Y" 0 -0.898570323276034 -0.434411025835653 2.73306330915242 -0.143585440665408 0.278969957081545 -0.340814234530339 0.197424892703863
"Bonobo" "LK West" "105" "7" "12/12/2017" "Male" "Adult" "a_61" 1 "No" 560 1 0 0 0 "No" 2 "N" 1 -0.105513939475595 -0.73655361992433 2.32791459154372 -0.143585440665408 -0.721030042918455 -0.842562487617147 -0.802575107296137
"Bonobo" "LK West" "116" "1" "5/18/2016" "Male" "Adult" "a_61" 1 "Yes" 60 2 7 0 0 "No" 3 "Y" 0 -0.898570323276034 -0.434411025835653 -0.173003418386504 -0.143585440665408 -0.721030042918455 -0.426494401939729 0.197424892703863
"Bonobo" "LK West" "105" "7" "12/12/2017" "Female" "Adult" "a_66" 2 "No" 1287 0.994590417310665 5 0 9 "No" 1 "Y" 1 -0.105513939475595 -1.03869621401301 5.96424937798226 -0.133704281927046 -0.721030042918455 -0.844813242331012 -0.802575107296137
"Bonobo" "LK West" "105" "7" "12/12/2017" "Female" "Adult" "a_66" 1 "Yes" 7 0.994590417310665 0 0 0 "No" 1 "N" 1 -0.105513939475595 -1.03869621401301 -0.438100727439107 -0.143585440665408 -0.721030042918455 -0.844813242331012 0.197424892703863
"Bonobo" "LK West" "119" "7" "9/19/2017" "Female" "Adult" "a_66" 1 "Yes" 792 3.5719696969697 99 1 0 "Yes" 4 "Y" 0 -0.898570323276034 -0.132268431746975 3.48834054815134 -0.143585440665408 0.278969957081545 0.227552020621363 0.197424892703863
"Bonobo" "LK West" "116" "1" "5/18/2016" "Female" "Adult" "a_67" 1 "Yes" 29 1.24137931034483 0 0 0 "No" 1 "N" 0 -0.898570323276034 -1.03869621401301 -0.328060335002177 -0.143585440665408 -0.721030042918455 -0.742132260039839 0.197424892703863
"Bonobo" "LK West" "119" "7" "9/19/2017" "Female" "Adult" "a_67" 1 "No" 171 0 0 0 0 "No" 1 "N" 1 -0.105513939475595 -1.03869621401301 0.382200379818006 -0.143585440665408 -0.721030042918455 -1.25863057329456 -0.802575107296137
"Bonobo" "LK West" "119" "7" "1/9/2017" "Male" "Juvenil" "a_70" 1 "Yes" 105 1.91428571428571 4 1 0 "Yes" 2 "Y" 1 -0.105513939475595 -0.73655361992433 0.0520792025072165 -0.143585440665408 0.278969957081545 -0.462157380712079 0.197424892703863
"Bonobo" "LK West" "115" "1" "4/25/2016" "Male" "Juvenil" "a_70" 2 "No" 34 0.607142857142857 0 0 28 "No" 1 "N" 0 -0.898570323276034 -1.03869621401301 -0.303051154902875 -0.112844057923838 -0.721030042918455 -1.00601780699042 -0.802575107296137
"Bonobo" "LK West" "115" "1" "4/25/2016" "Male" "Juvenil" "a_70" 1 "Yes" 22 0.607142857142857 0 0 0 "No" 1 "N" 0 -0.898570323276034 -1.03869621401301 -0.363073187141201 -0.143585440665408 -0.721030042918455 -1.00601780699042 0.197424892703863
"Bonobo" "LK West" "119" "7" "9/21/2017" "Male" "Juvenil" "a_70" 1 "No" 342 1.98250728862974 0 0 0 "No" 4 "N" 1 -0.105513939475595 -0.132268431746975 1.23751433921414 -0.143585440665408 -0.721030042918455 -0.433772560872862 -0.802575107296137
"Bonobo" "LK West" "119" "7" "9/21/2017" "Male" "Juvenil" "a_70" 2 "Yes" 1 1.98250728862974 0 1 7574 "Yes" 4 "N" 1 -0.105513939475595 -0.132268431746975 -0.46811174355827 8.17195859092926 0.278969957081545 -0.433772560872862 0.197424892703863
"Bonobo" "LK West" "119" "7" "1/9/2017" "Female" "Adult" "a_71" 1 "Yes" 69 2 6 1 0 "Yes" 3 "Y" 2 0.687542444324844 -0.434411025835653 -0.12798689420776 -0.143585440665408 0.278969957081545 -0.426494401939729 0.197424892703863
"Bonobo" "LK West" "102" "6" "10/7/2017" "Female" "Adult" "a_71" 1 "Yes" 535 4.98878504672897 9 1 0 "Yes" 6 "Y" 3 1.48059882812528 0.472016756430381 2.20286869104721 -0.143585440665408 0.278969957081545 0.817043670954085 0.197424892703863
"Bonobo" "LK West" "115" "1" "4/25/2016" "Female" "Adult" "a_71" 1 "No" 119 1 1 0 0 "No" 2 "Y" 0 -0.898570323276034 -0.73655361992433 0.122104906785263 -0.143585440665408 -0.721030042918455 -0.842562487617147 -0.802575107296137
"Bonobo" "LK West" "119" "7" "9/21/2017" "Female" "Adult" "a_71" 1 "No" 10 1.91666666666667 0 0 0 "No" 3 "N" 2 0.687542444324844 -0.434411025835653 -0.423095219379526 -0.143585440665408 -0.721030042918455 -0.461166742412847 -0.802575107296137
"Bonobo" "LK West" "119" "7" "9/21/2017" "Female" "Adult" "a_71" 2 "Yes" 2 1.91666666666667 0 1 7531 "Yes" 3 "N" 2 0.687542444324844 -0.434411025835653 -0.463109907538409 8.12474861029042 0.278969957081545 -0.461166742412847 0.197424892703863
"Bonobo" "LK West" "117" "6" "9/6/2017" "Female" "Adult" "a_71" 1 "Yes" 307 0 3 1 0 "Yes" 2 "Y" 1 -0.105513939475595 -0.73655361992433 1.06245007851903 -0.143585440665408 0.278969957081545 -1.25863057329456 0.197424892703863
"Bonobo" "LK West" "119" "7" "9/19/2017" "Female" "Adult" "a_74" 1 "Yes" 606 3.67326732673267 33 1 0 "Yes" 5 "Y" 0 -0.898570323276034 0.169874162341703 2.5579990484573 -0.143585440665408 0.278969957081545 0.269698731520504 0.197424892703863
"Bonobo" "LK West" "112" "2" "11/3/2015" "Male" "Adult" "a_79" 1 "Yes" 10 0 0 0 0 "No" 1 "N" 0 -0.898570323276034 -1.03869621401301 -0.423095219379526 -0.143585440665408 -0.721030042918455 -1.25863057329456 0.197424892703863
"Bonobo" "LK West" "119" "7" "9/19/2017" "Male" "Adult" "a_79" 1 "Yes" 229 2 0 0 0 "No" 3 "N" 1 -0.105513939475595 -0.434411025835653 0.672306868969912 -0.143585440665408 -0.721030042918455 -0.426494401939729 0.197424892703863
"Bonobo" "LK West" "119" "7" "9/21/2017" "Male" "Adult" "a_79" 1 "No" 16 3 0 0 0 "No" 5 "N" 1 -0.105513939475595 0.169874162341703 -0.393084203260363 -0.143585440665408 -0.721030042918455 -0.0104263162623114 -0.802575107296137
"Bonobo" "LK West" "119" "7" "9/21/2017" "Male" "Adult" "a_79" 2 "Yes" 27 3 0 0 42 "No" 5 "N" 1 -0.105513939475595 0.169874162341703 -0.338064007041898 -0.0974733665530527 -0.721030042918455 -0.0104263162623114 0.197424892703863
"Bonobo" "LK West" "119" "7" "9/19/2017" "Male" "Juvenil" "a_8" 1 "Yes" 293 1.99658703071672 8 0 0 "No" 2 "Y" 0 -0.898570323276034 -0.73655361992433 0.99242437424098 -0.143585440665408 -0.721030042918455 -0.427914429535898 0.197424892703863
"Bonobo" "LK West" "104" "6" "11/17/2017" "Female" "Adult" "a_80" 2 "No" 1 3 0 1 55 "Yes" 3 "N" 1 -0.105513939475595 -0.434411025835653 -0.46811174355827 -0.0832005817087524 0.278969957081545 -0.0104263162623114 -0.802575107296137
"Bonobo" "LK West" "104" "6" "11/17/2017" "Female" "Adult" "a_80" 1 "Yes" 11 3 0 1 0 "Yes" 3 "N" 1 -0.105513939475595 -0.434411025835653 -0.418093383359665 -0.143585440665408 0.278969957081545 -0.0104263162623114 0.197424892703863
"Bonobo" "LK West" "119" "7" "9/21/2017" "Female" "Adult" "a_80" 1 "Yes" 15 5 0 1 0 "Yes" 1 "N" 0 -0.898570323276034 -1.03869621401301 -0.398086039280224 -0.143585440665408 0.278969957081545 0.821709855092524 0.197424892703863
"Bonobo" "LK West" "104" "6" "11/17/2017" "Male" "Adult" "a_81" 1 "Yes" 38 2 2 0 0 "No" 1 "Y" 1 -0.105513939475595 -1.03869621401301 -0.283043810823433 -0.143585440665408 -0.721030042918455 -0.426494401939729 0.197424892703863
"Bonobo" "LK West" "119" "7" "9/17/2017" "Male" "Adult" "a_81" 1 "Yes" 491 0 27 0 0 "No" 1 "Y" 0 -0.898570323276034 -1.03869621401301 1.98278790617335 -0.143585440665408 -0.721030042918455 -1.25863057329456 0.197424892703863
"Bonobo" "LK West" "119" "7" "9/21/2017" "Male" "Adult" "a_81" 1 "Yes" 57 0.280701754385965 0 0 0 "No" 1 "N" 0 -0.898570323276034 -1.03869621401301 -0.188008926446085 -0.143585440665408 -0.721030042918455 -1.1418395317009 0.197424892703863
"Bonobo" "LK West" "112" "2" "11/3/2015" "Female" "Adult" "a_82" 1 "Yes" 485 1 0 0 0 "No" 3 "N" 0 -0.898570323276034 -0.434411025835653 1.95277689005419 -0.143585440665408 -0.721030042918455 -0.842562487617147 0.197424892703863
"Bonobo" "LK West" "105" "7" "12/5/2017" "Female" "Adult" "a_82" 1 "No" 32 1.875 0 0 0 "No" 3 "N" 3 1.48059882812528 -0.434411025835653 -0.313054826942596 -0.143585440665408 -0.721030042918455 -0.478502912649406 -0.802575107296137
"Bonobo" "LK West" "116" "1" "5/18/2016" "Female" "Adult" "a_82" 1 "Yes" 123 1.82926829268293 1 0 0 "No" 2 "Y" 1 -0.105513939475595 -0.73655361992433 0.142112250864705 -0.143585440665408 -0.721030042918455 -0.497530416567581 0.197424892703863
"Bonobo" "LK West" "119" "7" "9/20/2017" "Female" "Adult" "a_82" 1 "Yes" 42 2 8 1 0 "Yes" 3 "Y" 2 0.687542444324844 -0.434411025835653 -0.263036466743992 -0.143585440665408 0.278969957081545 -0.426494401939729 0.197424892703863
"Bonobo" "LK West" "119" "7" "9/19/2017" "Female" "Juvenil" "a_9" 1 "Yes" 54 4.85185185185185 0 1 0 "Yes" 7 "N" 0 -0.898570323276034 0.774159350519058 -0.203014434505666 -0.143585440665408 0.278969957081545 0.760070138695869 0.197424892703863
"Chimpanzee" "Tai East" "1" "3" "1/23/2017" "Male" "Adult" "a_10" 1 "Yes" 118 5.96610169491525 14 1 0 "Yes" 5 "Y" 0 -0.898570323276034 0.169874162341703 0.117103070765402 -0.143585440665408 0.278969957081545 1.22367393786562 0.197424892703863
"Chimpanzee" "Tai East" "2" "5" "3/4/2017" "Male" "Adult" "a_10" 1 "Yes" 5 4.6 12 1 0 "Yes" 3 "Y" 1 -0.105513939475595 -0.434411025835653 -0.448104399478828 -0.143585440665408 0.278969957081545 0.655282620821557 0.197424892703863
"Chimpanzee" "Tai East" "11" "6" "5/11/2017" "Male" "Adult" "a_10" 2 "Yes" 6 3 0 1 19 "Yes" 6 "N" 2 0.687542444324844 0.472016756430381 -0.443102563458968 -0.122725216662199 0.278969957081545 -0.0104263162623114 0.197424892703863
"Chimpanzee" "Tai South" "19" "5" "2/21/2017" "Female" "Juvenil" "a_11" 1 "Yes" 67 6.22388059701493 1 1 0 "Yes" 6 "Y" 0 -0.898570323276034 0.472016756430381 -0.13799056624748 -0.143585440665408 0.278969957081545 1.33092751219026 0.197424892703863
"Chimpanzee" "Tai South" "5" "4" "3/29/2017" "Female" "Juvenil" "a_11" 1 "Yes" 9 1.66666666666667 5 0 0 "No" 1 "Y" 1 -0.105513939475595 -1.03869621401301 -0.428097055399386 -0.143585440665408 -0.721030042918455 -0.565183763832202 0.197424892703863
"Chimpanzee" "Tai South" "9" "5" "4/29/2017" "Female" "Juvenil" "a_11" 1 "Yes" 151 2 4 1 0 "Yes" 6 "Y" 2 0.687542444324844 0.472016756430381 0.282163659420797 -0.143585440665408 0.278969957081545 -0.426494401939729 0.197424892703863
"Chimpanzee" "Tai North" "3" "3" "3/20/2017" "Male" "Adult" "a_13" 1 "Yes" 147 0.428571428571429 54 0 0 "No" 1 "Y" 0 -0.898570323276034 -1.03869621401301 0.262156315341355 -0.143585440665408 -0.721030042918455 -1.08031567943281 0.197424892703863
"Chimpanzee" "Tai North" "6" "4" "4/6/2017" "Male" "Adult" "a_13" 1 "Yes" 369 1.94037940379404 152 1 0 "Yes" 4 "Y" 1 -0.105513939475595 -0.132268431746975 1.37256391175037 -0.143585440665408 0.278969957081545 -0.45130062927009 0.197424892703863
"Chimpanzee" "Tai East" "1" "3" "1/23/2017" "Female" "Juvenil" "a_14" 1 "Yes" 2 9 0 1 0 "Yes" 9 "N" 0 -0.898570323276034 1.37844453869641 -0.463109907538409 -0.143585440665408 0.278969957081545 2.48598219780219 0.197424892703863
"Chimpanzee" "Tai East" "18" "4" "2/16/2017" "Female" "Juvenil" "a_14" 1 "Yes" 7 2.57142857142857 0 1 0 "Yes" 3 "N" 1 -0.105513939475595 -0.434411025835653 -0.438100727439107 -0.143585440665408 0.278969957081545 -0.188741210124062 0.197424892703863
"Chimpanzee" "Tai East" "4" "4" "3/24/2017" "Female" "Juvenil" "a_14" 1 "Yes" 10 4.8 0 1 0 "Yes" 5 "N" 3 1.48059882812528 0.169874162341703 -0.423095219379526 -0.143585440665408 0.278969957081545 0.73849623795704 0.197424892703863
"Chimpanzee" "Tai East" "2" "5" "3/4/2017" "Female" "Juvenil" "a_14" 1 "Yes" 32 5.9375 0 1 0 "Yes" 6 "N" 2 0.687542444324844 0.472016756430381 -0.313054826942596 -0.143585440665408 0.278969957081545 1.2117736854151 0.197424892703863
"Chimpanzee" "Tai East" "11" "6" "5/11/2017" "Female" "Juvenil" "a_14" 3 "No" 1 3.66666666666667 0 1 29 "Yes" 5 "N" 4 2.27365521192572 0.169874162341703 -0.46811174355827 -0.111746151397353 0.278969957081545 0.266952407522634 -0.802575107296137
"Chimpanzee" "Tai East" "11" "6" "5/11/2017" "Female" "Juvenil" "a_14" 2 "Yes" 1 3.66666666666667 0 1 25 "Yes" 5 "N" 4 2.27365521192572 0.169874162341703 -0.46811174355827 -0.116137777503292 0.278969957081545 0.266952407522634 0.197424892703863
"Chimpanzee" "Tai East" "11" "6" "5/11/2017" "Female" "Juvenil" "a_14" 4 "Yes" 1 3.66666666666667 0 1 35 "Yes" 5 "N" 4 2.27365521192572 0.169874162341703 -0.46811174355827 -0.105158712238445 0.278969957081545 0.266952407522634 0.197424892703863
"Chimpanzee" "Tai North" "3" "3" "3/20/2017" "Female" "Adult" "a_15" 1 "Yes" 75 1 16 1 0 "Yes" 2 "Y" 0 -0.898570323276034 -0.73655361992433 -0.0979758780885969 -0.143585440665408 0.278969957081545 -0.842562487617147 0.197424892703863
"Chimpanzee" "Tai South" "12" "4" "1/28/2017" "Female" "Adult" "a_2" 2 "No" 25 1.07843137254902 0 1 300 "Yes" 1 "N" 0 -0.898570323276034 -1.03869621401301 -0.348067679081619 0.185786517279985 0.278969957081545 -0.809929696583624 -0.802575107296137
"Chimpanzee" "Tai South" "12" "4" "1/28/2017" "Female" "Adult" "a_2" 1 "Yes" 26 1.07843137254902 4 0 0 "No" 1 "Y" 0 -0.898570323276034 -1.03869621401301 -0.343065843061759 -0.143585440665408 -0.721030042918455 -0.809929696583624 0.197424892703863
"Chimpanzee" "Tai South" "19" "5" "2/21/2017" "Female" "Adult" "a_2" 1 "Yes" 38 5.05263157894737 0 1 0 "Yes" 4 "N" 1 -0.105513939475595 -0.132268431746975 -0.283043810823433 -0.143585440665408 0.278969957081545 0.843608175391335 0.197424892703863
"Chimpanzee" "Tai South" "9" "5" "4/29/2017" "Female" "Adult" "a_2" 1 "Yes" 26 11 1 1 0 "Yes" 15 "Y" 2 0.687542444324844 3.19130010322848 -0.343065843061759 -0.143585440665408 0.278969957081545 3.31811836915703 0.197424892703863
"Chimpanzee" "Tai South" "13" "6" "5/25/2017" "Female" "Adult" "a_2" 1 "Yes" 29 2 3 1 0 "Yes" 12 "Y" 3 1.48059882812528 2.28487232096245 -0.328060335002177 -0.143585440665408 0.278969957081545 -0.426494401939729 0.197424892703863
"Chimpanzee" "Tai East" "1" "3" "1/23/2017" "Female" "Juvenil" "a_20" 1 "Yes" 4 7.5 0 1 0 "Yes" 7 "N" 0 -0.898570323276034 0.774159350519058 -0.453106235498689 -0.143585440665408 0.278969957081545 1.86188006928607 0.197424892703863
"Chimpanzee" "Tai East" "18" "4" "2/16/2017" "Female" "Juvenil" "a_20" 1 "Yes" 29 3 0 1 0 "Yes" 4 "N" 1 -0.105513939475595 -0.132268431746975 -0.328060335002177 -0.143585440665408 0.278969957081545 -0.0104263162623114 0.197424892703863
"Chimpanzee" "Tai East" "4" "4" "3/24/2017" "Female" "Juvenil" "a_20" 1 "Yes" 8 6 0 1 0 "Yes" 6 "N" 2 0.687542444324844 0.472016756430381 -0.433098891419247 -0.143585440665408 0.278969957081545 1.23777794076994 0.197424892703863
"Chimpanzee" "Tai East" "11" "6" "5/11/2017" "Female" "Juvenil" "a_20" 2 "No" 26 2.33333333333333 0 1 30 "Yes" 7 "N" 3 1.48059882812528 0.774159350519058 -0.343065843061759 -0.110648244870868 0.278969957081545 -0.287805040047256 -0.802575107296137
"Chimpanzee" "Tai East" "11" "6" "5/11/2017" "Female" "Juvenil" "a_20" 4 "No" 10 2.33333333333333 0 1 294 "Yes" 7 "N" 3 1.48059882812528 0.774159350519058 -0.423095219379526 0.179199078121077 0.278969957081545 -0.287805040047256 -0.802575107296137
"Chimpanzee" "Tai East" "11" "6" "5/11/2017" "Female" "Juvenil" "a_20" 6 "No" 5 2.33333333333333 0 1 489 "Yes" 7 "N" 3 1.48059882812528 0.774159350519058 -0.448104399478828 0.393290850785582 0.278969957081545 -0.287805040047256 -0.802575107296137
"Chimpanzee" "Tai East" "11" "6" "5/11/2017" "Female" "Juvenil" "a_20" 1 "Yes" 13 2.33333333333333 0 1 0 "Yes" 7 "N" 3 1.48059882812528 0.774159350519058 -0.408089711319945 -0.143585440665408 0.278969957081545 -0.287805040047256 0.197424892703863
"Chimpanzee" "Tai East" "11" "6" "5/11/2017" "Female" "Juvenil" "a_20" 3 "Yes" 2 2.33333333333333 0 1 79 "Yes" 7 "N" 3 1.48059882812528 0.774159350519058 -0.463109907538409 -0.056850825073121 0.278969957081545 -0.287805040047256 0.197424892703863
"Chimpanzee" "Tai East" "11" "6" "5/11/2017" "Female" "Juvenil" "a_20" 5 "Yes" 10 2.33333333333333 0 1 354 "Yes" 7 "N" 3 1.48059882812528 0.774159350519058 -0.423095219379526 0.245073469710155 0.278969957081545 -0.287805040047256 0.197424892703863
"Chimpanzee" "Tai East" "1" "3" "1/23/2017" "Male" "Juvenil" "a_22" 1 "Yes" 12 6.33333333333333 0 1 0 "Yes" 6 "N" 0 -0.898570323276034 0.472016756430381 -0.413091547339805 -0.143585440665408 0.278969957081545 1.37646730266241 0.197424892703863
"Chimpanzee" "Tai East" "18" "4" "2/16/2017" "Male" "Juvenil" "a_22" 1 "Yes" 4 0 3 0 0 "No" 1 "Y" 1 -0.105513939475595 -1.03869621401301 -0.453106235498689 -0.143585440665408 -0.721030042918455 -1.25863057329456 0.197424892703863
"Chimpanzee" "Tai East" "4" "4" "3/24/2017" "Male" "Juvenil" "a_22" 1 "Yes" 27 2.14814814814815 0 1 0 "Yes" 3 "N" 3 1.48059882812528 -0.434411025835653 -0.338064007041898 -0.143585440665408 0.278969957081545 -0.364854685543074 0.197424892703863
"Chimpanzee" "Tai East" "2" "5" "3/4/2017" "Male" "Juvenil" "a_22" 1 "Yes" 17 7.29411764705882 1 1 0 "Yes" 2 "Y" 2 0.687542444324844 -0.73655361992433 -0.388082367240503 -0.143585440665408 0.278969957081545 1.77621899282307 0.197424892703863
"Chimpanzee" "Tai East" "7" "3" "4/10/2017" "Male" "Juvenil" "a_22" 1 "Yes" 2 4.5 0 1 0 "Yes" 2 "N" 4 2.27365521192572 -0.73655361992433 -0.463109907538409 -0.143585440665408 0.278969957081545 0.613675812253815 0.197424892703863
"Chimpanzee" "Tai East" "8" "5" "4/26/2017" "Male" "Juvenil" "a_22" 1 "Yes" 16 1 0 0 0 "No" 1 "N" 5 3.06671159572616 -1.03869621401301 -0.393084203260363 -0.143585440665408 -0.721030042918455 -0.842562487617147 0.197424892703863
"Chimpanzee" "Tai East" "11" "6" "5/11/2017" "Male" "Juvenil" "a_22" 2 "No" 3 3.66666666666667 0 1 19 "Yes" 2 "N" 6 3.8597679795266 -0.73655361992433 -0.458108071518549 -0.122725216662199 0.278969957081545 0.266952407522634 -0.802575107296137
"Chimpanzee" "Tai East" "11" "6" "5/11/2017" "Male" "Juvenil" "a_22" 3 "Yes" 3 3.66666666666667 0 1 50 "Yes" 2 "N" 6 3.8597679795266 -0.73655361992433 -0.458108071518549 -0.0886901143411756 0.278969957081545 0.266952407522634 0.197424892703863
"Chimpanzee" "Tai East" "4" "4" "3/24/2017" "Male" "Adult" "a_23" 1 "Yes" 53 2.33962264150943 3 1 0 "Yes" 2 "Y" 1 -0.105513939475595 -0.73655361992433 -0.208016270525527 -0.143585440665408 0.278969957081545 -0.285188259634191 0.197424892703863
"Chimpanzee" "Tai East" "2" "5" "3/4/2017" "Male" "Adult" "a_23" 1 "Yes" 32 6.53125 0 1 0 "Yes" 5 "N" 0 -0.898570323276034 0.169874162341703 -0.313054826942596 -0.143585440665408 0.278969957081545 1.45881411128607 0.197424892703863
"Chimpanzee" "Tai East" "11" "6" "5/11/2017" "Male" "Adult" "a_23" 1 "No" 79 2.42635658914729 2 1 0 "Yes" 8 "Y" 2 0.687542444324844 1.07630194460774 -0.0779685340091551 -0.143585440665408 0.278969957081545 -0.249101032077264 -0.802575107296137
"Chimpanzee" "Tai East" "11" "6" "5/11/2017" "Male" "Adult" "a_23" 5 "No" 19 2.42635658914729 0 1 193 "Yes" 8 "N" 2 0.687542444324844 1.07630194460774 -0.378078695200782 0.0683105189461281 0.278969957081545 -0.249101032077264 -0.802575107296137
"Chimpanzee" "Tai East" "11" "6" "5/11/2017" "Male" "Adult" "a_23" 2 "Yes" 28 2.42635658914729 0 1 85 "Yes" 8 "N" 2 0.687542444324844 1.07630194460774 -0.333062171022038 -0.0502633859142132 0.278969957081545 -0.249101032077264 0.197424892703863
"Chimpanzee" "Tai East" "11" "6" "5/11/2017" "Male" "Adult" "a_23" 4 "Yes" 3 2.42635658914729 0 1 183 "Yes" 8 "N" 2 0.687542444324844 1.07630194460774 -0.458108071518549 0.0573314536812817 0.278969957081545 -0.249101032077264 0.197424892703863
"Chimpanzee" "Tai East" "1" "3" "1/23/2017" "Female" "Adult" "a_24" 1 "Yes" 1 9 0 1 0 "Yes" 15 "N" 0 -0.898570323276034 3.19130010322848 -0.46811174355827 -0.143585440665408 0.278969957081545 2.48598219780219 0.197424892703863
"Chimpanzee" "Tai East" "2" "5" "3/4/2017" "Female" "Adult" "a_24" 1 "Yes" 18 6.5 0 1 0 "Yes" 10 "N" 1 -0.105513939475595 1.68058713278509 -0.383080531220642 -0.143585440665408 0.278969957081545 1.44581198360865 0.197424892703863
"Chimpanzee" "Tai North" "3" "3" "3/20/2017" "Male" "Adult" "a_25" 1 "No" 43 1 0 1 0 "Yes" 3 "N" 0 -0.898570323276034 -0.434411025835653 -0.258034630724131 -0.143585440665408 0.278969957081545 -0.842562487617147 -0.802575107296137
"Chimpanzee" "Tai North" "6" "4" "4/6/2017" "Male" "Adult" "a_25" 1 "Yes" 58 3 19 1 0 "Yes" 5 "Y" 1 -0.105513939475595 0.169874162341703 -0.183007090426224 -0.143585440665408 0.278969957081545 -0.0104263162623114 0.197424892703863
"Chimpanzee" "Tai North" "10" "5" "5/3/2017" "Male" "Adult" "a_25" 1 "Yes" 20 1.2 6 1 0 "Yes" 4 "Y" 2 0.687542444324844 -0.132268431746975 -0.373076859180921 -0.143585440665408 0.278969957081545 -0.759348870481663 0.197424892703863
"Chimpanzee" "Tai East" "18" "4" "2/16/2017" "Male" "Adult" "a_26" 1 "Yes" 14 1 2 1 0 "Yes" 2 "Y" 0 -0.898570323276034 -0.73655361992433 -0.403087875300084 -0.143585440665408 0.278969957081545 -0.842562487617147 0.197424892703863
"Chimpanzee" "Tai East" "2" "5" "3/4/2017" "Male" "Adult" "a_26" 1 "Yes" 15 5.4 5 1 0 "Yes" 4 "Y" 1 -0.105513939475595 -0.132268431746975 -0.398086039280224 -0.143585440665408 0.278969957081545 0.988137089363491 0.197424892703863
"Chimpanzee" "Tai East" "7" "3" "4/10/2017" "Male" "Adult" "a_26" 1 "Yes" 4 4.75 0 1 0 "Yes" 5 "N" 2 0.687542444324844 0.169874162341703 -0.453106235498689 -0.143585440665408 0.278969957081545 0.717692833673169 0.197424892703863
"Chimpanzee" "Tai East" "8" "5" "4/24/2017" "Male" "Adult" "a_26" 1 "Yes" 20 1 0 1 0 "Yes" 2 "N" 3 1.48059882812528 -0.73655361992433 -0.373076859180921 -0.143585440665408 0.278969957081545 -0.842562487617147 0.197424892703863
"Chimpanzee" "Tai East" "11" "6" "5/11/2017" "Male" "Adult" "a_26" 2 "No" 1 3 0 1 9 "Yes" 3 "N" 4 2.27365521192572 -0.434411025835653 -0.46811174355827 -0.133704281927046 0.278969957081545 -0.0104263162623114 -0.802575107296137
"Chimpanzee" "Tai East" "11" "6" "5/11/2017" "Male" "Adult" "a_26" 1 "Yes" 2 3 0 1 0 "Yes" 3 "N" 4 2.27365521192572 -0.434411025835653 -0.463109907538409 -0.143585440665408 0.278969957081545 -0.0104263162623114 0.197424892703863
"Chimpanzee" "Tai South" "15" "3" "2/6/2017" "Female" "Adult" "a_28" 1 "No" 88 5 36 1 0 "Yes" 6 "Y" 0 -0.898570323276034 0.472016756430381 -0.0329520098304111 -0.143585440665408 0.278969957081545 0.821709855092524 -0.802575107296137
"Chimpanzee" "Tai South" "9" "5" "4/29/2017" "Female" "Adult" "a_28" 1 "Yes" 149 0.577181208053691 34 1 0 "Yes" 4 "Y" 1 -0.105513939475595 -0.132268431746975 0.272159987381076 -0.143585440665408 0.278969957081545 -1.01848389297069 0.197424892703863
"Chimpanzee" "Tai South" "13" "6" "5/25/2017" "Female" "Adult" "a_28" 1 "Yes" 204 1.11274509803922 38 1 0 "Yes" 2 "Y" 2 0.687542444324844 -0.73655361992433 0.547260968473401 -0.143585440665408 0.278969957081545 -0.795652850506457 0.197424892703863
"Chimpanzee" "Tai South" "15" "3" "2/6/2017" "Male" "Adult" "a_3" 2 "No" 79 4.69318181818182 0 1 88 "Yes" 3 "N" 0 -0.898570323276034 -0.434411025835653 -0.0779685340091551 -0.0469696663347592 0.278969957081545 0.694052601532407 -0.802575107296137
"Chimpanzee" "Tai South" "15" "3" "2/6/2017" "Male" "Adult" "a_3" 1 "Yes" 9 4.69318181818182 0 1 0 "Yes" 3 "N" 0 -0.898570323276034 -0.434411025835653 -0.428097055399386 -0.143585440665408 0.278969957081545 0.694052601532407 0.197424892703863
"Chimpanzee" "Tai South" "9" "5" "4/29/2017" "Male" "Adult" "a_3" 1 "Yes" 78 8.98717948717949 7 1 0 "Yes" 11 "Y" 1 -0.105513939475595 1.98272972687377 -0.0829703700290156 -0.143585440665408 0.278969957081545 2.48064799157556 0.197424892703863
"Chimpanzee" "Tai East" "1" "3" "1/23/2017" "Female" "Adult" "a_30" 1 "Yes" 2 10.5 1 1 0 "Yes" 14 "Y" 0 -0.898570323276034 2.8891575091398 -0.463109907538409 -0.143585440665408 0.278969957081545 3.11008432631832 0.197424892703863
"Chimpanzee" "Tai East" "20" "5" "2/25/2017" "Female" "Adult" "a_30" 1 "Yes" 32 0.8125 32 0 0 "No" 1 "Y" 1 -0.105513939475595 -1.03869621401301 -0.313054826942596 -0.143585440665408 -0.721030042918455 -0.920575253681662 0.197424892703863
"Chimpanzee" "Tai East" "4" "4" "3/24/2017" "Female" "Adult" "a_30" 1 "Yes" 34 6 1 1 0 "Yes" 7 "Y" 3 1.48059882812528 0.774159350519058 -0.303051154902875 -0.143585440665408 0.278969957081545 1.23777794076994 0.197424892703863
"Chimpanzee" "Tai East" "2" "5" "3/4/2017" "Female" "Adult" "a_30" 1 "Yes" 15 0.866666666666667 7 0 0 "No" 1 "Y" 2 0.687542444324844 -1.03869621401301 -0.398086039280224 -0.143585440665408 -0.721030042918455 -0.898038232374136 0.197424892703863
"Chimpanzee" "Tai South" "14" "3" "2/2/2017" "Female" "Adult" "a_32" 1 "Yes" 20 2 0 1 0 "Yes" 3 "N" 0 -0.898570323276034 -0.434411025835653 -0.373076859180921 -0.143585440665408 0.278969957081545 -0.426494401939729 0.197424892703863
"Chimpanzee" "Tai South" "19" "5" "2/21/2017" "Female" "Adult" "a_32" 1 "Yes" 92 4.71739130434783 50 0 0 "No" 1 "Y" 1 -0.105513939475595 -1.03869621401301 -0.0129446657509693 -0.143585440665408 -0.721030042918455 0.704125396096732 0.197424892703863
"Chimpanzee" "Tai South" "9" "5" "4/29/2017" "Female" "Adult" "a_32" 1 "Yes" 11 5.09090909090909 26 1 0 "Yes" 9 "Y" 2 0.687542444324844 1.37844453869641 -0.418093383359665 -0.143585440665408 0.278969957081545 0.859534226517744 0.197424892703863
"Chimpanzee" "Tai South" "13" "6" "5/25/2017" "Female" "Adult" "a_32" 1 "Yes" 155 2 114 1 0 "Yes" 3 "Y" 3 1.48059882812528 -0.434411025835653 0.302171003500239 -0.143585440665408 0.278969957081545 -0.426494401939729 0.197424892703863
"Chimpanzee" "Tai South" "19" "5" "2/21/2017" "Male" "Adult" "a_33" 1 "Yes" 28 5.57142857142857 2 1 0 "Yes" 7 "Y" 0 -0.898570323276034 0.774159350519058 -0.333062171022038 -0.143585440665408 0.278969957081545 1.05946304690819 0.197424892703863
"Chimpanzee" "Tai South" "9" "5" "4/29/2017" "Male" "Adult" "a_33" 1 "Yes" 39 4.8974358974359 34 1 0 "Yes" 7 "Y" 1 -0.105513939475595 0.774159350519058 -0.278041974803573 -0.143585440665408 0.278969957081545 0.779036205279455 0.197424892703863
"Chimpanzee" "Tai South" "13" "6" "5/25/2017" "Male" "Adult" "a_33" 1 "Yes" 5 0 0 1 0 "Yes" 6 "N" 2 0.687542444324844 0.472016756430381 -0.448104399478828 -0.143585440665408 0.278969957081545 -1.25863057329456 0.197424892703863
"Chimpanzee" "Tai South" "19" "5" "2/21/2017" "Female" "Adult" "a_34" 1 "Yes" 15 3.8 0 1 0 "Yes" 3 "N" 0 -0.898570323276034 -0.434411025835653 -0.398086039280224 -0.143585440665408 0.278969957081545 0.322428152279623 0.197424892703863
"Chimpanzee" "Tai South" "13" "6" "5/25/2017" "Female" "Adult" "a_34" 1 "Yes" 5 0 2 1 0 "Yes" 7 "Y" 1 -0.105513939475595 0.774159350519058 -0.448104399478828 -0.143585440665408 0.278969957081545 -1.25863057329456 0.197424892703863
"Chimpanzee" "Tai South" "9" "5" "4/29/2017" "Female" "Adult" "a_37" 1 "Yes" 13 5.23076923076923 9 1 0 "Yes" 8 "Y" 0 -0.898570323276034 1.07630194460774 -0.408089711319945 -0.143585440665408 0.278969957081545 0.917725567171928 0.197424892703863
"Chimpanzee" "Tai South" "12" "4" "1/28/2017" "Male" "Adult" "a_38" 2 "No" 77 2.70642201834862 97 1 112 "Yes" 3 "Y" 0 -0.898570323276034 -0.434411025835653 -0.087972206048876 -0.0206199096991278 0.278969957081545 -0.132574745085039 -0.802575107296137
"Chimpanzee" "Tai South" "12" "4" "1/28/2017" "Male" "Adult" "a_38" 1 "Yes" 32 2.70642201834862 14 0 0 "No" 3 "Y" 0 -0.898570323276034 -0.434411025835653 -0.313054826942596 -0.143585440665408 -0.721030042918455 -0.132574745085039 0.197424892703863
"Chimpanzee" "Tai South" "15" "3" "2/6/2017" "Male" "Adult" "a_38" 2 "No" 2 4.5 0 1 12 "Yes" 5 "N" 1 -0.105513939475595 0.169874162341703 -0.463109907538409 -0.130410562347592 0.278969957081545 0.613675812253815 -0.802575107296137
"Chimpanzee" "Tai South" "15" "3" "2/6/2017" "Male" "Adult" "a_38" 1 "Yes" 2 4.5 0 1 0 "Yes" 5 "N" 1 -0.105513939475595 0.169874162341703 -0.463109907538409 -0.143585440665408 0.278969957081545 0.613675812253815 0.197424892703863
"Chimpanzee" "Tai South" "9" "5" "4/29/2017" "Male" "Adult" "a_38" 1 "Yes" 62 0.32258064516129 31 0 0 "No" 1 "Y" 2 0.687542444324844 -1.03869621401301 -0.162999746346783 -0.143585440665408 -0.721030042918455 -1.12441506178572 0.197424892703863
"Chimpanzee" "Tai South" "13" "6" "5/25/2017" "Male" "Adult" "a_38" 1 "Yes" 34 0.294117647058824 4 1 0 "Yes" 5 "Y" 3 1.48059882812528 0.169874162341703 -0.303051154902875 -0.143585440665408 0.278969957081545 -1.13625760691885 0.197424892703863
"Chimpanzee" "Tai East" "1" "3" "1/23/2017" "Female" "Juvenil" "a_40" 1 "Yes" 68 1.05882352941176 22 1 0 "Yes" 4 "Y" 0 -0.898570323276034 -0.132268431746975 -0.13298873022762 -0.143585440665408 0.278969957081545 -0.818087894342004 0.197424892703863
"Chimpanzee" "Tai East" "2" "5" "3/4/2017" "Female" "Juvenil" "a_40" 1 "Yes" 3 6 0 1 0 "Yes" 7 "N" 1 -0.105513939475595 0.774159350519058 -0.458108071518549 -0.143585440665408 0.278969957081545 1.23777794076994 0.197424892703863
"Chimpanzee" "Tai East" "8" "5" "4/24/2017" "Female" "Juvenil" "a_40" 1 "Yes" 200 0.935 15 0 0 "No" 1 "Y" 2 0.687542444324844 -1.03869621401301 0.527253624393959 -0.143585440665408 -0.721030042918455 -0.869606913186179 0.197424892703863
"Chimpanzee" "Tai East" "8" "5" "4/26/2017" "Female" "Juvenil" "a_40" 1 "Yes" 30 3 0 1 0 "Yes" 3 "N" 2 0.687542444324844 -0.434411025835653 -0.323058498982317 -0.143585440665408 0.278969957081545 -0.0104263162623114 0.197424892703863
"Chimpanzee" "Tai East" "11" "6" "5/11/2017" "Female" "Juvenil" "a_40" 2 "No" 10 2.62962962962963 0 1 8 "Yes" 4 "N" 3 1.48059882812528 -0.132268431746975 -0.423095219379526 -0.134802188453531 0.278969957081545 -0.164525607253947 -0.802575107296137
"Chimpanzee" "Tai East" "11" "6" "5/11/2017" "Female" "Juvenil" "a_40" 4 "No" 15 2.62962962962963 0 1 78 "Yes" 4 "N" 3 1.48059882812528 -0.132268431746975 -0.398086039280224 -0.0579487315996056 0.278969957081545 -0.164525607253947 -0.802575107296137
"Chimpanzee" "Tai East" "11" "6" "5/11/2017" "Female" "Juvenil" "a_40" 1 "Yes" 1 2.62962962962963 0 1 0 "Yes" 4 "N" 3 1.48059882812528 -0.132268431746975 -0.46811174355827 -0.143585440665408 0.278969957081545 -0.164525607253947 0.197424892703863
"Chimpanzee" "Tai East" "11" "6" "5/11/2017" "Female" "Juvenil" "a_40" 3 "Yes" 1 2.62962962962963 0 1 45 "Yes" 4 "N" 3 1.48059882812528 -0.132268431746975 -0.46811174355827 -0.0941796469735988 0.278969957081545 -0.164525607253947 0.197424892703863
"Chimpanzee" "Tai North" "6" "4" "4/6/2017" "Female" "Juvenil" "a_41" 1 "Yes" 72 4.18055555555556 11 1 0 "Yes" 6 "Y" 0 -0.898570323276034 0.472016756430381 -0.112981386148178 -0.143585440665408 0.278969957081545 0.480765173773529 0.197424892703863
"Chimpanzee" "Tai North" "10" "5" "5/3/2017" "Female" "Juvenil" "a_41" 1 "Yes" 2 2 0 1 0 "Yes" 2 "N" 1 -0.105513939475595 -0.73655361992433 -0.463109907538409 -0.143585440665408 0.278969957081545 -0.426494401939729 0.197424892703863
"Chimpanzee" "Tai South" "12" "4" "1/28/2017" "Female" "Juvenil" "a_42" 1 "No" 15 2 0 1 0 "Yes" 4 "N" 0 -0.898570323276034 -0.132268431746975 -0.398086039280224 -0.143585440665408 0.278969957081545 -0.426494401939729 -0.802575107296137
"Chimpanzee" "Tai South" "19" "5" "2/21/2017" "Female" "Juvenil" "a_42" 1 "Yes" 120 4.85833333333333 0 0 0 "No" 2 "N" 2 0.687542444324844 -0.73655361992433 0.127106742805123 -0.143585440665408 -0.721030042918455 0.762766876288223 0.197424892703863
"Chimpanzee" "Tai South" "15" "3" "2/6/2017" "Female" "Juvenil" "a_42" 2 "No" 3 3 0 1 81 "Yes" 1 "N" 1 -0.105513939475595 -1.03869621401301 -0.458108071518549 -0.0546550120201517 0.278969957081545 -0.0104263162623114 -0.802575107296137
"Chimpanzee" "Tai South" "15" "3" "2/6/2017" "Female" "Juvenil" "a_42" 1 "Yes" 4 3 0 0 0 "No" 1 "N" 1 -0.105513939475595 -1.03869621401301 -0.453106235498689 -0.143585440665408 -0.721030042918455 -0.0104263162623114 0.197424892703863
"Chimpanzee" "Tai South" "9" "5" "4/29/2017" "Female" "Juvenil" "a_42" 1 "Yes" 76 0.0394736842105263 0 1 0 "Yes" 3 "N" 3 1.48059882812528 -0.434411025835653 -0.0929740420687364 -0.143585440665408 0.278969957081545 -1.24220683307046 0.197424892703863
"Chimpanzee" "Tai South" "13" "6" "5/25/2017" "Female" "Juvenil" "a_42" 1 "Yes" 4 0 0 1 0 "Yes" 10 "N" 4 2.27365521192572 1.68058713278509 -0.453106235498689 -0.143585440665408 0.278969957081545 -1.25863057329456 0.197424892703863
"Chimpanzee" "Tai North" "6" "4" "4/6/2017" "Female" "Adult" "a_43" 1 "Yes" 20 4.95 9 1 0 "Yes" 7 "Y" 0 -0.898570323276034 0.774159350519058 -0.373076859180921 -0.143585440665408 0.278969957081545 0.800906450808653 0.197424892703863
"Chimpanzee" "Tai North" "10" "5" "5/3/2017" "Female" "Adult" "a_43" 1 "Yes" 9 2 1 1 0 "Yes" 3 "Y" 1 -0.105513939475595 -0.434411025835653 -0.428097055399386 -0.143585440665408 0.278969957081545 -0.426494401939729 0.197424892703863
"Chimpanzee" "Tai North" "10" "5" "5/3/2017" "Female" "Adult" "a_44" 1 "Yes" 129 0.651162790697674 46 0 0 "No" 1 "Y" 0 -0.898570323276034 -1.03869621401301 0.172123266983867 -0.143585440665408 -0.721030042918455 -0.987702517504618 0.197424892703863
"Chimpanzee" "Tai North" "6" "4" "4/6/2017" "Male" "Adult" "a_47" 1 "Yes" 114 1.5 167 0 0 "No" 1 "Y" 0 -0.898570323276034 -1.03869621401301 0.0970957266859605 -0.143585440665408 -0.721030042918455 -0.634528444778438 0.197424892703863
"Chimpanzee" "Tai South" "9" "5" "4/30/2017" "Female" "Adult" "a_49" 1 "Yes" 313 0 57 1 0 "Yes" 1 "Y" 0 -0.898570323276034 -1.03869621401301 1.09246109463819 -0.143585440665408 0.278969957081545 -1.25863057329456 0.197424892703863
"Chimpanzee" "Tai South" "12" "4" "1/28/2017" "Male" "Adult" "a_5" 2 "No" 92 2.64485981308411 5 1 113 "Yes" 2 "Y" 0 -0.898570323276034 -0.73655361992433 -0.0129446657509693 -0.0195220031726432 0.278969957081545 -0.158188813979525 -0.802575107296137
"Chimpanzee" "Tai South" "12" "4" "1/28/2017" "Male" "Adult" "a_5" 1 "Yes" 15 2.64485981308411 3 0 0 "No" 2 "Y" 0 -0.898570323276034 -0.73655361992433 -0.398086039280224 -0.143585440665408 -0.721030042918455 -0.158188813979525 0.197424892703863
"Chimpanzee" "Tai South" "19" "5" "2/21/2017" "Male" "Adult" "a_5" 1 "Yes" 202 6.73267326732673 9 1 0 "Yes" 8 "Y" 2 0.687542444324844 1.07630194460774 0.53725729643368 -0.143585440665408 0.278969957081545 1.54261990453359 0.197424892703863
"Chimpanzee" "Tai South" "15" "3" "2/6/2017" "Male" "Adult" "a_5" 2 "No" 141 4.91447368421053 16 1 15 "Yes" 4 "Y" 1 -0.105513939475595 -0.132268431746975 0.232145299222193 -0.127116842768138 0.278969957081545 0.786125084606955 -0.802575107296137
"Chimpanzee" "Tai South" "15" "3" "2/6/2017" "Male" "Adult" "a_5" 1 "Yes" 11 4.91447368421053 0 1 0 "Yes" 4 "N" 1 -0.105513939475595 -0.132268431746975 -0.418093383359665 -0.143585440665408 0.278969957081545 0.786125084606955 0.197424892703863
"Chimpanzee" "Tai South" "9" "5" "4/29/2017" "Male" "Adult" "a_5" 1 "Yes" 48 1.45833333333333 1 1 0 "Yes" 2 "Y" 3 1.48059882812528 -0.73655361992433 -0.233025450624829 -0.143585440665408 0.278969957081545 -0.651864615014997 0.197424892703863
"Chimpanzee" "Tai South" "13" "6" "5/25/2017" "Male" "Adult" "a_5" 1 "Yes" 258 0.317829457364341 40 0 0 "No" 1 "Y" 4 2.27365521192572 -1.03869621401301 0.817360113545865 -0.143585440665408 -0.721030042918455 -1.12639187939709 0.197424892703863
"Chimpanzee" "Tai North" "10" "5" "5/3/2017" "Female" "Adult" "a_50" 1 "Yes" 11 4 12 1 0 "Yes" 7 "Y" 0 -0.898570323276034 0.774159350519058 -0.418093383359665 -0.143585440665408 0.278969957081545 0.405641769415106 0.197424892703863
"Chimpanzee" "Tai South" "14" "3" "2/2/2017" "Female" "Adult" "a_51" 1 "Yes" 401 1.6857855361596 163 1 0 "Yes" 2 "Y" 0 -0.898570323276034 -0.73655361992433 1.53262266438591 -0.143585440665408 0.278969957081545 -0.55722901240196 0.197424892703863
"Chimpanzee" "Tai South" "9" "5" "4/30/2017" "Female" "Adult" "a_51" 1 "Yes" 79 0 26 1 0 "Yes" 2 "Y" 1 -0.105513939475595 -0.73655361992433 -0.0779685340091551 -0.143585440665408 0.278969957081545 -1.25863057329456 0.197424892703863
"Chimpanzee" "Tai North" "6" "4" "4/6/2017" "Female" "Adult" "a_52" 1 "Yes" 21 1.95238095238095 3 1 0 "Yes" 2 "Y" 0 -0.898570323276034 -0.73655361992433 -0.368075023161061 -0.143585440665408 0.278969957081545 -0.446307167924368 0.197424892703863
"Chimpanzee" "Tai North" "10" "5" "5/3/2017" "Female" "Adult" "a_52" 1 "Yes" 2 3 1 1 0 "Yes" 6 "Y" 1 -0.105513939475595 0.472016756430381 -0.463109907538409 -0.143585440665408 0.278969957081545 -0.0104263162623114 0.197424892703863
"Chimpanzee" "Tai East" "1" "3" "1/23/2017" "Male" "Juvenil" "a_53" 1 "Yes" 52 9.07692307692308 6 1 0 "Yes" 12 "Y" 0 -0.898570323276034 2.28487232096245 -0.213018106545387 -0.143585440665408 0.278969957081545 2.517987435162 0.197424892703863
"Chimpanzee" "Tai East" "20" "5" "2/25/2017" "Male" "Juvenil" "a_53" 1 "Yes" 103 2 0 1 0 "Yes" 3 "N" 1 -0.105513939475595 -0.434411025835653 0.0420755304674956 -0.143585440665408 0.278969957081545 -0.426494401939729 0.197424892703863
"Chimpanzee" "Tai East" "7" "3" "4/10/2017" "Male" "Juvenil" "a_53" 1 "Yes" 8 3.5 0 1 0 "Yes" 3 "N" 2 0.687542444324844 -0.434411025835653 -0.433098891419247 -0.143585440665408 0.278969957081545 0.197607726576397 0.197424892703863
"Chimpanzee" "Tai East" "1" "3" "1/23/2017" "Female" "Adult" "a_55" 1 "Yes" 36 8.13888888888889 2 1 0 "Yes" 11 "Y" 0 -0.898570323276034 1.98272972687377 -0.293047482863154 -0.143585440665408 0.278969957081545 2.12770134624664 0.197424892703863
"Chimpanzee" "Tai East" "20" "5" "2/25/2017" "Female" "Adult" "a_55" 1 "Yes" 50 1.12 1 1 0 "Yes" 2 "Y" 1 -0.105513939475595 -0.73655361992433 -0.223021778585108 -0.143585440665408 0.278969957081545 -0.792634317335856 0.197424892703863
"Chimpanzee" "Tai East" "7" "3" "4/10/2017" "Female" "Adult" "a_55" 1 "Yes" 1 5 0 1 0 "Yes" 6 "N" 2 0.687542444324844 0.472016756430381 -0.46811174355827 -0.143585440665408 0.278969957081545 0.821709855092524 0.197424892703863
"Chimpanzee" "Tai North" "6" "4" "4/6/2017" "Male" "Adult" "a_56" 1 "Yes" 82 2.57317073170732 10 1 0 "Yes" 3 "Y" 0 -0.898570323276034 -0.434411025835653 -0.0629630259495738 -0.143585440665408 0.278969957081545 -0.188016352831941 0.197424892703863
"Chimpanzee" "Tai East" "1" "3" "1/23/2017" "Male" "Adult" "a_57" 1 "Yes" 18 2.55555555555556 0 1 0 "Yes" 3 "N" 0 -0.898570323276034 -0.434411025835653 -0.383080531220642 -0.143585440665408 0.278969957081545 -0.195345465452275 0.197424892703863
"Chimpanzee" "Tai East" "16" "4" "2/11/2017" "Male" "Adult" "a_57" 1 "Yes" 30 1 2 0 0 "No" 1 "Y" 1 -0.105513939475595 -1.03869621401301 -0.323058498982317 -0.143585440665408 -0.721030042918455 -0.842562487617147 0.197424892703863
"Chimpanzee" "Tai East" "7" "3" "4/10/2017" "Male" "Adult" "a_57" 1 "Yes" 7 4.28571428571429 1 1 0 "Yes" 4 "Y" 2 0.687542444324844 -0.132268431746975 -0.438100727439107 -0.143585440665408 0.278969957081545 0.52451836532294 0.197424892703863
"Chimpanzee" "Tai South" "13" "6" "5/25/2017" "Female" "Adult" "a_58" 1 "Yes" 7 1 1 1 0 "Yes" 9 "Y" 0 -0.898570323276034 1.37844453869641 -0.438100727439107 -0.143585440665408 0.278969957081545 -0.842562487617147 0.197424892703863
"Chimpanzee" "Tai South" "5" "4" "3/29/2017" "Male" "Adult" "a_59" 1 "Yes" 11 2 0 1 0 "Yes" 3 "N" 0 -0.898570323276034 -0.434411025835653 -0.418093383359665 -0.143585440665408 0.278969957081545 -0.426494401939729 0.197424892703863
"Chimpanzee" "Tai South" "9" "5" "4/29/2017" "Male" "Adult" "a_59" 1 "Yes" 173 10.1040462427746 6 1 0 "Yes" 13 "Y" 1 -0.105513939475595 2.58701491505112 0.392204051857727 -0.143585440665408 0.278969957081545 2.94534060453275 0.197424892703863
"Chimpanzee" "Tai South" "13" "6" "5/25/2017" "Male" "Adult" "a_59" 1 "Yes" 12 0 1 1 0 "Yes" 8 "Y" 2 0.687542444324844 1.07630194460774 -0.413091547339805 -0.143585440665408 0.278969957081545 -1.25863057329456 0.197424892703863
"Chimpanzee" "Tai East" "8" "5" "4/26/2017" "Male" "Adult" "a_6" 1 "Yes" 19 2 0 1 0 "Yes" 2 "N" 0 -0.898570323276034 -0.73655361992433 -0.378078695200782 -0.143585440665408 0.278969957081545 -0.426494401939729 0.197424892703863
"Chimpanzee" "Tai East" "11" "6" "5/11/2017" "Male" "Adult" "a_6" 1 "No" 2 4 0 1 0 "Yes" 10 "N" 1 -0.105513939475595 1.68058713278509 -0.463109907538409 -0.143585440665408 0.278969957081545 0.405641769415106 -0.802575107296137
"Chimpanzee" "Tai East" "11" "6" "5/11/2017" "Male" "Adult" "a_6" 2 "Yes" 1 4 0 1 12 "Yes" 10 "N" 1 -0.105513939475595 1.68058713278509 -0.46811174355827 -0.130410562347592 0.278969957081545 0.405641769415106 0.197424892703863
"Chimpanzee" "Tai East" "1" "3" "1/23/2017" "Male" "Adult" "a_60" 1 "Yes" 126 1.65873015873016 2 1 0 "Yes" 2 "Y" 0 -0.898570323276034 -0.73655361992433 0.157117758924286 -0.143585440665408 0.278969957081545 -0.568485891496308 0.197424892703863
"Chimpanzee" "Tai East" "16" "4" "2/11/2017" "Male" "Adult" "a_60" 1 "Yes" 80 1 0 0 0 "No" 2 "N" 1 -0.105513939475595 -0.73655361992433 -0.0729666979892947 -0.143585440665408 -0.721030042918455 -0.842562487617147 0.197424892703863
"Chimpanzee" "Tai East" "11" "6" "5/11/2017" "Male" "Adult" "a_60" 1 "Yes" 13 4 0 1 0 "Yes" 12 "N" 2 0.687542444324844 2.28487232096245 -0.408089711319945 -0.143585440665408 0.278969957081545 0.405641769415106 0.197424892703863
"Chimpanzee" "Tai East" "1" "3" "1/23/2017" "Female" "Adult" "a_62" 1 "Yes" 8 8.125 0 1 0 "Yes" 10 "N" 0 -0.898570323276034 1.68058713278509 -0.433098891419247 -0.143585440665408 0.278969957081545 2.12192262283445 0.197424892703863
"Chimpanzee" "Tai North" "10" "5" "5/3/2017" "Female" "Juvenil" "a_63" 1 "Yes" 7 2 0 1 0 "Yes" 5 "N" 0 -0.898570323276034 0.169874162341703 -0.438100727439107 -0.143585440665408 0.278969957081545 -0.426494401939729 0.197424892703863
"Chimpanzee" "Tai South" "5" "4" "3/29/2017" "Male" "Juvenil" "a_64" 1 "Yes" 17 1.17647058823529 0 0 0 "No" 2 "N" 0 -0.898570323276034 -0.73655361992433 -0.388082367240503 -0.143585440665408 -0.721030042918455 -0.76913870779172 0.197424892703863
"Chimpanzee" "Tai South" "13" "6" "5/25/2017" "Male" "Juvenil" "a_64" 1 "Yes" 32 1 0 1 0 "Yes" 11 "N" 1 -0.105513939475595 1.98272972687377 -0.313054826942596 -0.143585440665408 0.278969957081545 -0.842562487617147 0.197424892703863
"Chimpanzee" "Tai South" "14" "3" "2/2/2017" "Female" "Adult" "a_65" 1 "Yes" 303 0.0429042904290429 6 0 0 "No" 1 "Y" 0 -0.898570323276034 -1.03869621401301 1.04244273443958 -0.143585440665408 -0.721030042918455 -1.2407794673084 0.197424892703863
"Chimpanzee" "Tai South" "9" "5" "4/29/2017" "Female" "Juvenil" "a_68" 1 "Yes" 15 10 0 1 0 "Yes" 14 "N" 0 -0.898570323276034 2.8891575091398 -0.398086039280224 -0.143585440665408 0.278969957081545 2.90205028347961 0.197424892703863
"Chimpanzee" "Tai South" "9" "5" "4/29/2017" "Female" "Adult" "a_69" 1 "Yes" 173 8.14450867052023 3 1 0 "Yes" 10 "Y" 0 -0.898570323276034 1.68058713278509 0.392204051857727 -0.143585440665408 0.278969957081545 2.13003955803192 0.197424892703863
"Chimpanzee" "Tai South" "9" "5" "4/29/2017" "Female" "Adult" "a_7" 1 "Yes" 101 9.34653465346535 0 1 0 "Yes" 12 "N" 0 -0.898570323276034 2.28487232096245 0.0320718584277747 -0.143585440665408 0.278969957081545 2.63016420769041 0.197424892703863
"Chimpanzee" "Tai East" "11" "6" "5/11/2017" "Male" "Juvenil" "a_72" 2 "No" 6 3.85869565217391 1 1 37 "Yes" 9 "Y" 0 -0.898570323276034 1.37844453869641 -0.443102563458968 -0.102962899185476 0.278969957081545 0.34684953991721 -0.802575107296137
"Chimpanzee" "Tai East" "11" "6" "5/11/2017" "Male" "Juvenil" "a_72" 4 "No" 10 3.85869565217391 3 1 55 "Yes" 9 "Y" 0 -0.898570323276034 1.37844453869641 -0.423095219379526 -0.0832005817087524 0.278969957081545 0.34684953991721 -0.802575107296137
"Chimpanzee" "Tai East" "11" "6" "5/11/2017" "Male" "Juvenil" "a_72" 6 "No" 20 3.85869565217391 0 1 214 "Yes" 9 "N" 0 -0.898570323276034 1.37844453869641 -0.373076859180921 0.0913665560023055 0.278969957081545 0.34684953991721 -0.802575107296137
"Chimpanzee" "Tai East" "11" "6" "5/11/2017" "Male" "Juvenil" "a_72" 1 "Yes" 24 3.85869565217391 14 1 0 "Yes" 9 "Y" 0 -0.898570323276034 1.37844453869641 -0.35306951510148 -0.143585440665408 0.278969957081545 0.34684953991721 0.197424892703863
"Chimpanzee" "Tai East" "11" "6" "5/11/2017" "Male" "Juvenil" "a_72" 3 "Yes" 4 3.85869565217391 1 1 48 "Yes" 9 "Y" 0 -0.898570323276034 1.37844453869641 -0.453106235498689 -0.0908859273941449 0.278969957081545 0.34684953991721 0.197424892703863
"Chimpanzee" "Tai East" "11" "6" "5/11/2017" "Male" "Juvenil" "a_72" 5 "Yes" 28 3.85869565217391 4 1 135 "Yes" 9 "Y" 0 -0.898570323276034 1.37844453869641 -0.333062171022038 0.0046319404100189 0.278969957081545 0.34684953991721 0.197424892703863
"Chimpanzee" "Tai East" "1" "3" "1/23/2017" "Male" "Adult" "a_73" 1 "Yes" 265 0.237735849056604 129 0 0 "No" 1 "Y" 0 -0.898570323276034 -1.03869621401301 0.852372965684888 -0.143585440665408 -0.721030042918455 -1.15971627368069 0.197424892703863
"Chimpanzee" "Tai East" "17" "4" "2/15/2017" "Male" "Adult" "a_73" 1 "No" 74 0 26 0 0 "No" 1 "Y" 1 -0.105513939475595 -1.03869621401301 -0.102977714108457 -0.143585440665408 -0.721030042918455 -1.25863057329456 -0.802575107296137
"Chimpanzee" "Tai East" "2" "5" "3/4/2017" "Male" "Adult" "a_73" 1 "Yes" 18 7.94444444444444 0 1 0 "Yes" 8 "N" 2 0.687542444324844 1.07630194460774 -0.383080531220642 -0.143585440665408 0.278969957081545 2.04679921847603 0.197424892703863
"Chimpanzee" "Tai East" "7" "3" "4/10/2017" "Male" "Adult" "a_73" 1 "Yes" 5 1.2 2 1 0 "Yes" 1 "Y" 3 1.48059882812528 -1.03869621401301 -0.448104399478828 -0.143585440665408 0.278969957081545 -0.759348870481663 0.197424892703863
"Chimpanzee" "Tai East" "11" "6" "5/11/2017" "Male" "Adult" "a_73" 1 "No" 24 0 1 0 0 "No" 1 "Y" 4 2.27365521192572 -1.03869621401301 -0.35306951510148 -0.143585440665408 -0.721030042918455 -1.25863057329456 -0.802575107296137
"Chimpanzee" "Tai South" "19" "5" "2/21/2017" "Male" "Adult" "a_75" 1 "Yes" 49 5.73469387755102 0 1 0 "Yes" 5 "N" 1 -0.105513939475595 0.169874162341703 -0.228023614604969 -0.143585440665408 0.278969957081545 1.1273925302841 0.197424892703863
"Chimpanzee" "Tai South" "15" "3" "2/6/2017" "Male" "Adult" "a_75" 1 "Yes" 14 1.5 0 1 0 "Yes" 2 "N" 0 -0.898570323276034 -0.73655361992433 -0.403087875300084 -0.143585440665408 0.278969957081545 -0.634528444778438 0.197424892703863
"Chimpanzee" "Tai South" "9" "5" "4/29/2017" "Male" "Adult" "a_75" 1 "Yes" 44 1 0 1 0 "Yes" 5 "N" 2 0.687542444324844 0.169874162341703 -0.253032794704271 -0.143585440665408 0.278969957081545 -0.842562487617147 0.197424892703863
"Chimpanzee" "Tai South" "13" "6" "5/25/2017" "Male" "Adult" "a_75" 1 "Yes" 18 0 0 1 0 "Yes" 4 "N" 3 1.48059882812528 -0.132268431746975 -0.383080531220642 -0.143585440665408 0.278969957081545 -1.25863057329456 0.197424892703863
"Chimpanzee" "Tai East" "1" "3" "1/23/2017" "Female" "Adult" "a_76" 1 "Yes" 83 8.40963855421687 2 1 0 "Yes" 8 "Y" 0 -0.898570323276034 1.07630194460774 -0.0579611899297133 -0.143585440665408 0.278969957081545 2.24035164119745 0.197424892703863
"Chimpanzee" "Tai East" "2" "5" "3/4/2017" "Female" "Adult" "a_76" 1 "Yes" 53 8.84905660377358 0 1 0 "Yes" 9 "N" 1 -0.105513939475595 1.37844453869641 -0.208016270525527 -0.143585440665408 0.278969957081545 2.42317946788862 0.197424892703863
"Chimpanzee" "Tai East" "11" "6" "5/11/2017" "Female" "Adult" "a_76" 1 "No" 18 3.796875 0 1 0 "Yes" 11 "N" 2 0.687542444324844 1.98272972687377 -0.383080531220642 -0.143585440665408 0.278969957081545 0.321127939511881 -0.802575107296137
"Chimpanzee" "Tai East" "11" "6" "5/11/2017" "Female" "Adult" "a_76" 3 "No" 17 3.796875 0 1 158 "Yes" 11 "N" 2 0.687542444324844 1.98272972687377 -0.388082367240503 0.0298837905191656 0.278969957081545 0.321127939511881 -0.802575107296137
"Chimpanzee" "Tai East" "11" "6" "5/11/2017" "Female" "Adult" "a_76" 2 "Yes" 29 3.796875 0 1 74 "Yes" 11 "N" 2 0.687542444324844 1.98272972687377 -0.328060335002177 -0.0623403577055442 0.278969957081545 0.321127939511881 0.197424892703863
"Chimpanzee" "Tai East" "4" "4" "3/24/2017" "Female" "Adult" "a_77" 1 "Yes" 16 3 7 1 0 "Yes" 4 "Y" 0 -0.898570323276034 -0.132268431746975 -0.393084203260363 -0.143585440665408 0.278969957081545 -0.0104263162623114 0.197424892703863
"Chimpanzee" "Tai East" "1" "3" "1/23/2017" "Male" "Juvenil" "a_78" 1 "Yes" 129 8.65891472868217 0 1 0 "Yes" 13 "N" 0 -0.898570323276034 2.58701491505112 0.172123266983867 -0.143585440665408 0.278969957081545 2.34406750191222 0.197424892703863
"Chimpanzee" "Tai East" "4" "4" "3/24/2017" "Male" "Juvenil" "a_78" 1 "Yes" 145 3.50344827586207 4 0 0 "No" 1 "Y" 1 -0.105513939475595 -1.03869621401301 0.252152643301634 -0.143585440665408 -0.721030042918455 0.199042444113216 0.197424892703863
