# Supplementary material for: Information transfer efficiency differs in wild chimpanzees and bonobos, but not social cognition
Source: Proc Biol Sci. 2020 Jun 24;287(1929):20200523. doi: 10.1098/rspb.2020.0523 (PMC7329035; doi:10.1098/rspb.2020.0523)
Supplement: Database S5 [file rspb20200523supp5.txt]

"Species" "Group" "Experiment.Number" "Snake.model.number" "Date" "Focal.sex" "Focal.age" "Focal.ID" "seq.soc.milieu" "ignorant.yn" "obs.time" "av.num.knowledg" "n.call" "someone.call.yn.num" "t.since.seen.snake" "someone.call.yn" "order.arival" "call.yn" "Number.snake.seen" "z.Number.snake.seen" "z.order.arrival" "z.observation.time" "z.t.since.seen.snake" "someone.call.yn.centered" "z.av.num.knowledg" "ignorant.yn.centered"
"Bonobo" "LK West" "119" "7" "1/9/2017" "Male" "Adult" "a_1" 2 "Yes" 138 1.10144927536232 34 0 1 "No" 1 "Y" 1 0.155033016477535 -0.919635962684232 -0.0284843553667856 -0.0974376952730098 -0.681034482758621 -0.68659184887506 0.112068965517241
"Bonobo" "LK West" "119" "7" "9/21/2017" "Male" "Adult" "a_1" 1 "Yes" 256 1.30935251798561 46 0 0 "No" 2 "Y" 1 0.155033016477535 -0.621653360250235 0.451680492244742 -0.0987184627122924 -0.681034482758621 -0.604612703669796 0.112068965517241
"Bonobo" "LK West" "119" "7" "9/21/2017" "Male" "Adult" "a_1" 2 "Yes" 16 1.30935251798561 4 0 8411 "No" 2 "Y" 1 0.155033016477535 -0.621653360250235 -0.52492597747362 10.6738164690938 -0.681034482758621 -0.604612703669796 0.112068965517241
"Bonobo" "LK West" "117" "6" "9/6/2017" "Male" "Adult" "a_1" 1 "No" 177 0 31 0 0 "No" 1 "Y" 0 -0.844068645266579 -0.919635962684232 0.130214195962448 -0.0987184627122924 -0.681034482758621 -1.12090864423534 -0.887931034482759
"Bonobo" "LK East" "118" "6" "9/15/2017" "Male" "Adult" "a_12" 1 "Yes" 294 2.0578231292517 112 0 0 "No" 1 "Y" 0 -0.844068645266579 -0.919635962684232 0.60630984995015 -0.0987184627122924 -0.681034482758621 -0.309480313483686 0.112068965517241
"Bonobo" "LK West" "119" "7" "9/21/2017" "Male" "Adult" "a_15" 1 "Yes" 145 6 109 1 0 "Yes" 6 "Y" 1 0.155033016477535 0.570277049485753 0 -0.0987184627122924 0.318965517241379 1.24497495154304 0.112068965517241
"Bonobo" "LK West" "102" "6" "10/7/2017" "Male" "Adult" "a_16" 1 "Yes" 18 1 6 1 0 "Yes" 2 "Y" 1 0.155033016477535 -0.621653360250235 -0.516787590225967 -0.0987184627122924 0.318965517241379 -0.726594711605612 0.112068965517241
"Bonobo" "LK West" "104" "6" "11/17/2017" "Male" "Adult" "a_16" 1 "Yes" 1 2 6 1 0 "Yes" 2 "Y" 2 1.15413467822165 -0.621653360250235 -0.585963881831017 -0.0987184627122924 0.318965517241379 -0.332280778975882 0.112068965517241
"Bonobo" "LK West" "119" "7" "9/20/2017" "Male" "Adult" "a_16" 1 "Yes" 66 2 12 0 0 "No" 1 "Y" 0 -0.844068645266579 -0.919635962684232 -0.321466296282294 -0.0987184627122924 -0.681034482758621 -0.332280778975882 0.112068965517241
"Bonobo" "LK West" "102" "6" "10/7/2017" "Female" "Adult" "a_17" 1 "Yes" 57 2.73684210526316 1 1 0 "Yes" 4 "Y" 1 0.155033016477535 -0.0256881553822411 -0.358089038896733 -0.0987184627122924 0.318965517241379 -0.041733670722396 0.112068965517241
"Bonobo" "LK West" "105" "7" "12/5/2017" "Male" "Adult" "a_19" 2 "No" 33 1.94117647058824 4 0 5 "No" 1 "Y" 2 1.15413467822165 -0.919635962684232 -0.455749685868569 -0.0923146255158793 -0.681034482758621 -0.355475716189395 -0.887931034482759
"Bonobo" "LK West" "119" "7" "9/21/2017" "Male" "Adult" "a_19" 1 "Yes" 69 7 14 1 0 "Yes" 7 "Y" 1 0.155033016477535 0.868259651919749 -0.309258715410815 -0.0987184627122924 0.318965517241379 1.63928888417277 0.112068965517241
"Bonobo" "LK West" "102" "6" "10/6/2017" "Male" "Adult" "a_24" 1 "Yes" 1483 0 43 0 0 "No" 1 "Y" 1 0.155033016477535 -0.919635962684232 5.44458106867987 -0.0987184627122924 -0.681034482758621 -1.12090864423534 0.112068965517241
"Bonobo" "LK West" "116" "1" "5/18/2016" "Male" "Adult" "a_24" 1 "Yes" 121 0.545454545454545 11 1 0 "Yes" 4 "Y" 0 -0.844068645266579 -0.0256881553822411 -0.0976606469718362 -0.0987184627122924 0.318965517241379 -0.905828317346399 0.112068965517241
"Bonobo" "LK West" "102" "6" "10/7/2017" "Female" "Adult" "a_27" 1 "Yes" 180 1.81666666666667 72 0 0 "No" 1 "Y" 0 -0.844068645266579 -0.919635962684232 0.142421776833928 -0.0987184627122924 -0.681034482758621 -0.404571666624666 0.112068965517241
"Bonobo" "LK East" "118" "6" "9/15/2017" "Male" "Juvenil" "a_30" 1 "Yes" 71 3 14 1 0 "Yes" 4 "Y" 0 -0.844068645266579 -0.0256881553822411 -0.301120328163162 -0.0987184627122924 0.318965517241379 0.0620331536538488 0.112068965517241
"Bonobo" "LK East" "118" "6" "9/15/2017" "Female" "Adult" "a_31" 1 "Yes" 46 2.52173913043478 13 0 0 "No" 2 "Y" 0 -0.844068645266579 -0.621653360250235 -0.402850168758824 -0.0987184627122924 -0.681034482758621 -0.126551770647327 0.112068965517241
"Bonobo" "LK East" "103" "6" "11/12/2017" "Female" "Adult" "a_34" 1 "Yes" 453 0 4 1 0 "Yes" 1 "Y" 0 -0.844068645266579 -0.919635962684232 1.25331163613856 -0.0987184627122924 0.318965517241379 -1.12090864423534 0.112068965517241
"Bonobo" "LK West" "102" "6" "10/7/2017" "Female" "Adult" "a_35" 1 "Yes" 1322 4.66263237518911 121 1 0 "Yes" 3 "Y" 0 -0.844068645266579 -0.323670757816238 4.7894408952438 -0.0987184627122924 0.318965517241379 0.717632264032175 0.112068965517241
"Bonobo" "LK West" "104" "6" "11/17/2017" "Female" "Adult" "a_4" 1 "Yes" 4 3.2 2 1 0 "Yes" 4 "Y" 0 -0.844068645266579 -0.0256881553822411 -0.573756300959538 -0.0987184627122924 0.318965517241379 0.140895940179795 0.112068965517241
"Bonobo" "LK East" "118" "6" "9/15/2017" "Male" "Juvenil" "a_47" 1 "Yes" 641 2.20592823712949 87 1 0 "Yes" 3 "Y" 0 -0.844068645266579 -0.323670757816238 2.01832003741795 -0.0987184627122924 0.318965517241379 -0.251080405953847 0.112068965517241
"Bonobo" "LK West" "116" "1" "5/18/2016" "Male" "Adult" "a_53" 1 "Yes" 60 2 7 0 0 "No" 3 "Y" 0 -0.844068645266579 -0.323670757816238 -0.345881458025253 -0.0987184627122924 -0.681034482758621 -0.332280778975882 0.112068965517241
"Bonobo" "LK West" "105" "7" "12/12/2017" "Female" "Adult" "a_55" 2 "No" 1287 0.994590417310665 5 0 9 "No" 1 "Y" 1 0.155033016477535 -0.919635962684232 4.64701911840987 -0.0871915557587488 -0.681034482758621 -0.72872778542973 -0.887931034482759
"Bonobo" "LK West" "119" "7" "9/19/2017" "Female" "Adult" "a_55" 1 "Yes" 792 3.5719696969697 99 1 0 "Yes" 4 "Y" 0 -0.844068645266579 -0.0256881553822411 2.63276827461575 -0.0987184627122924 0.318965517241379 0.287568774211005 0.112068965517241
"Bonobo" "LK West" "119" "7" "1/9/2017" "Male" "Juvenil" "a_57" 1 "Yes" 105 1.91428571428571 4 1 0 "Yes" 2 "Y" 1 0.155033016477535 -0.621653360250235 -0.16276774495306 -0.0987184627122924 0.318965517241379 -0.36607911605843 0.112068965517241
"Bonobo" "LK West" "119" "7" "1/9/2017" "Female" "Adult" "a_58" 1 "Yes" 69 2 6 1 0 "Yes" 3 "Y" 2 1.15413467822165 -0.323670757816238 -0.309258715410815 -0.0987184627122924 0.318965517241379 -0.332280778975882 0.112068965517241
"Bonobo" "LK West" "102" "6" "10/7/2017" "Female" "Adult" "a_58" 1 "Yes" 535 4.98878504672897 9 1 0 "Yes" 6 "Y" 3 2.15323633996576 0.570277049485753 1.58698551329234 -0.0987184627122924 0.318965517241379 0.846238806584752 0.112068965517241
"Bonobo" "LK West" "115" "1" "4/25/2016" "Female" "Adult" "a_58" 1 "No" 119 1 1 0 0 "No" 2 "Y" 0 -0.844068645266579 -0.621653360250235 -0.105799034219489 -0.0987184627122924 -0.681034482758621 -0.726594711605612 -0.887931034482759
"Bonobo" "LK West" "117" "6" "9/6/2017" "Female" "Adult" "a_58" 1 "Yes" 307 0 3 1 0 "Yes" 2 "Y" 1 0.155033016477535 -0.621653360250235 0.659209367059895 -0.0987184627122924 0.318965517241379 -1.12090864423534 0.112068965517241
"Bonobo" "LK West" "119" "7" "9/19/2017" "Female" "Adult" "a_60" 1 "Yes" 606 3.67326732673267 33 1 0 "Yes" 5 "Y" 0 -0.844068645266579 0.272294447051756 1.87589826058402 -0.0987184627122924 0.318965517241379 0.327511840968915 0.112068965517241
"Bonobo" "LK West" "119" "7" "9/19/2017" "Male" "Juvenil" "a_7" 1 "Yes" 293 1.99658703071672 8 0 0 "No" 2 "Y" 0 -0.844068645266579 -0.621653360250235 0.602240656326323 -0.0987184627122924 -0.681034482758621 -0.333626560315915 0.112068965517241
"Bonobo" "LK West" "104" "6" "11/17/2017" "Male" "Adult" "a_8" 1 "Yes" 38 2 2 0 0 "No" 1 "Y" 1 0.155033016477535 -0.919635962684232 -0.435403717749436 -0.0987184627122924 -0.681034482758621 -0.332280778975882 0.112068965517241
"Bonobo" "LK West" "119" "7" "9/17/2017" "Male" "Adult" "a_8" 1 "Yes" 491 0 27 0 0 "No" 1 "Y" 0 -0.844068645266579 -0.919635962684232 1.40794099384397 -0.0987184627122924 -0.681034482758621 -1.12090864423534 0.112068965517241
"Bonobo" "LK West" "116" "1" "5/18/2016" "Female" "Adult" "a_9" 1 "Yes" 123 1.82926829268293 1 0 0 "No" 2 "Y" 1 0.155033016477535 -0.621653360250235 -0.0895222597241832 -0.0987184627122924 -0.681034482758621 -0.399602669912665 0.112068965517241
"Bonobo" "LK West" "119" "7" "9/20/2017" "Female" "Adult" "a_9" 1 "Yes" 42 2 8 1 0 "Yes" 3 "Y" 2 1.15413467822165 -0.323670757816238 -0.41912694325413 -0.0987184627122924 0.318965517241379 -0.332280778975882 0.112068965517241
"Chimpanzee" "Tai East" "1" "3" "1/23/2017" "Male" "Adult" "a_10" 1 "Yes" 118 5.96610169491525 14 1 0 "Yes" 5 "Y" 0 -0.844068645266579 0.272294447051756 -0.109868227843316 -0.0987184627122924 0.318965517241379 1.23160837755559 0.112068965517241
"Chimpanzee" "Tai East" "2" "5" "3/4/2017" "Male" "Adult" "a_10" 1 "Yes" 5 4.6 12 1 0 "Yes" 3 "Y" 1 0.155033016477535 -0.323670757816238 -0.569687107335711 -0.0987184627122924 0.318965517241379 0.692935445861417 0.112068965517241
"Chimpanzee" "Tai South" "19" "5" "2/21/2017" "Female" "Juvenil" "a_11" 1 "Yes" 67 6.22388059701493 1 1 0 "Yes" 6 "Y" 0 -0.844068645266579 0.570277049485753 -0.317397102658468 -0.0987184627122924 0.318965517241379 1.33325419019149 0.112068965517241
"Chimpanzee" "Tai South" "5" "4" "3/29/2017" "Female" "Juvenil" "a_11" 1 "Yes" 9 1.66666666666667 5 0 0 "No" 1 "Y" 1 0.155033016477535 -0.919635962684232 -0.553410332840405 -0.0987184627122924 -0.681034482758621 -0.463718756519125 0.112068965517241
"Chimpanzee" "Tai South" "9" "5" "4/29/2017" "Female" "Juvenil" "a_11" 1 "Yes" 151 2 4 1 0 "Yes" 6 "Y" 2 1.15413467822165 0.570277049485753 0.0244151617429591 -0.0987184627122924 0.318965517241379 -0.332280778975882 0.112068965517241
"Chimpanzee" "Tai North" "3" "3" "3/20/2017" "Male" "Adult" "a_13" 1 "Yes" 147 0.428571428571429 54 0 0 "No" 1 "Y" 0 -0.844068645266579 -0.919635962684232 0.00813838724765302 -0.0987184627122924 -0.681034482758621 -0.951916958822601 0.112068965517241
"Chimpanzee" "Tai North" "6" "4" "4/6/2017" "Male" "Adult" "a_13" 1 "Yes" 369 1.94037940379404 152 1 0 "Yes" 4 "Y" 1 0.155033016477535 -0.0256881553822411 0.911499371737138 -0.0987184627122924 0.318965517241379 -0.355790010731584 0.112068965517241
"Chimpanzee" "Tai North" "3" "3" "3/20/2017" "Female" "Adult" "a_14" 1 "Yes" 75 1 16 1 0 "Yes" 2 "Y" 0 -0.844068645266579 -0.621653360250235 -0.284843553667856 -0.0987184627122924 0.318965517241379 -0.726594711605612 0.112068965517241
"Chimpanzee" "Tai South" "12" "4" "1/28/2017" "Female" "Adult" "a_18" 1 "Yes" 26 1.07843137254902 4 0 0 "No" 1 "Y" 0 -0.844068645266579 -0.919635962684232 -0.484234041235355 -0.0987184627122924 -0.681034482758621 -0.695668128654261 0.112068965517241
"Chimpanzee" "Tai South" "9" "5" "4/29/2017" "Female" "Adult" "a_18" 1 "Yes" 26 11 1 1 0 "Yes" 15 "Y" 2 1.15413467822165 3.25212047139172 -0.484234041235355 -0.0987184627122924 0.318965517241379 3.21654461469169 0.112068965517241
"Chimpanzee" "Tai South" "13" "6" "5/25/2017" "Female" "Adult" "a_18" 1 "Yes" 29 2 3 1 0 "Yes" 12 "Y" 3 2.15323633996576 2.35817266408973 -0.472026460363875 -0.0987184627122924 0.318965517241379 -0.332280778975882 0.112068965517241
"Chimpanzee" "Tai East" "18" "4" "2/16/2017" "Male" "Juvenil" "a_2" 1 "Yes" 4 0 3 0 0 "No" 1 "Y" 1 0.155033016477535 -0.919635962684232 -0.573756300959538 -0.0987184627122924 -0.681034482758621 -1.12090864423534 0.112068965517241
"Chimpanzee" "Tai East" "2" "5" "3/4/2017" "Male" "Juvenil" "a_2" 1 "Yes" 17 7.29411764705882 1 1 0 "Yes" 2 "Y" 2 1.15413467822165 -0.621653360250235 -0.520856783849793 -0.0987184627122924 0.318965517241379 1.75526357024034 0.112068965517241
"Chimpanzee" "Tai East" "4" "4" "3/24/2017" "Male" "Adult" "a_20" 1 "Yes" 53 2.33962264150943 3 1 0 "Yes" 2 "Y" 1 0.155033016477535 -0.621653360250235 -0.374365813392039 -0.0987184627122924 0.318965517241379 -0.1983628395922 0.112068965517241
"Chimpanzee" "Tai East" "11" "6" "5/11/2017" "Male" "Adult" "a_20" 1 "No" 79 2.42635658914729 2 1 0 "Yes" 8 "Y" 2 1.15413467822165 1.16624225435375 -0.26856677917255 -0.0987184627122924 0.318965517241379 -0.164162435606617 -0.887931034482759
"Chimpanzee" "Tai North" "6" "4" "4/6/2017" "Male" "Adult" "a_21" 1 "Yes" 58 3 19 1 0 "Yes" 5 "Y" 1 0.155033016477535 0.272294447051756 -0.354019845272906 -0.0987184627122924 0.318965517241379 0.0620331536538488 0.112068965517241
"Chimpanzee" "Tai North" "10" "5" "5/3/2017" "Male" "Adult" "a_21" 1 "Yes" 20 1.2 6 1 0 "Yes" 4 "Y" 2 1.15413467822165 -0.0256881553822411 -0.508649202978314 -0.0987184627122924 0.318965517241379 -0.647731925079666 0.112068965517241
"Chimpanzee" "Tai East" "18" "4" "2/16/2017" "Male" "Adult" "a_22" 1 "Yes" 14 1 2 1 0 "Yes" 2 "Y" 0 -0.844068645266579 -0.621653360250235 -0.533064364721273 -0.0987184627122924 0.318965517241379 -0.726594711605612 0.112068965517241
"Chimpanzee" "Tai East" "2" "5" "3/4/2017" "Male" "Adult" "a_22" 1 "Yes" 15 5.4 5 1 0 "Yes" 4 "Y" 1 0.155033016477535 -0.0256881553822411 -0.528995171097446 -0.0987184627122924 0.318965517241379 1.0083865919652 0.112068965517241
"Chimpanzee" "Tai South" "15" "3" "2/6/2017" "Female" "Adult" "a_23" 1 "No" 88 5 36 1 0 "Yes" 6 "Y" 0 -0.844068645266579 0.570277049485753 -0.231944036558111 -0.0987184627122924 0.318965517241379 0.85066101891331 -0.887931034482759
"Chimpanzee" "Tai South" "9" "5" "4/29/2017" "Female" "Adult" "a_23" 1 "Yes" 149 0.577181208053691 34 1 0 "Yes" 4 "Y" 1 0.155033016477535 -0.0256881553822411 0.016276774495306 -0.0987184627122924 0.318965517241379 -0.893318052247713 0.112068965517241
"Chimpanzee" "Tai South" "13" "6" "5/25/2017" "Female" "Adult" "a_23" 1 "Yes" 204 1.11274509803922 38 1 0 "Yes" 2 "Y" 2 1.15413467822165 -0.621653360250235 0.240082423805764 -0.0987184627122924 0.318965517241379 -0.682137748613044 0.112068965517241
"Chimpanzee" "Tai South" "9" "5" "4/29/2017" "Male" "Adult" "a_25" 1 "Yes" 78 8.98717948717949 7 1 0 "Yes" 11 "Y" 1 0.155033016477535 2.06019006165574 -0.272635972796376 -0.0987184627122924 0.318965517241379 2.42286144260365 0.112068965517241
"Chimpanzee" "Tai East" "1" "3" "1/23/2017" "Female" "Adult" "a_26" 1 "Yes" 2 10.5 1 1 0 "Yes" 14 "Y" 0 -0.844068645266579 2.95413786895773 -0.581894688207191 -0.0987184627122924 0.318965517241379 3.01938764837683 0.112068965517241
"Chimpanzee" "Tai East" "20" "5" "2/25/2017" "Female" "Adult" "a_26" 1 "Yes" 32 0.8125 32 0 0 "No" 1 "Y" 1 0.155033016477535 -0.919635962684232 -0.459818879492396 -0.0987184627122924 -0.681034482758621 -0.800528573973687 0.112068965517241
"Chimpanzee" "Tai East" "4" "4" "3/24/2017" "Female" "Adult" "a_26" 1 "Yes" 34 6 1 1 0 "Yes" 7 "Y" 3 2.15323633996576 0.868259651919749 -0.451680492244742 -0.0987184627122924 0.318965517241379 1.24497495154304 0.112068965517241
"Chimpanzee" "Tai East" "2" "5" "3/4/2017" "Female" "Adult" "a_26" 1 "Yes" 15 0.866666666666667 7 0 0 "No" 1 "Y" 2 1.15413467822165 -0.919635962684232 -0.528995171097446 -0.0987184627122924 -0.681034482758621 -0.77916990262291 0.112068965517241
"Chimpanzee" "Tai South" "19" "5" "2/21/2017" "Female" "Adult" "a_28" 1 "Yes" 92 4.71739130434783 50 0 0 "No" 1 "Y" 1 0.155033016477535 -0.919635962684232 -0.215667262062805 -0.0987184627122924 -0.681034482758621 0.739224472735342 0.112068965517241
"Chimpanzee" "Tai South" "9" "5" "4/29/2017" "Female" "Adult" "a_28" 1 "Yes" 11 5.09090909090909 26 1 0 "Yes" 9 "Y" 2 1.15413467822165 1.46422485678774 -0.545271945592752 -0.0987184627122924 0.318965517241379 0.886507740061467 0.112068965517241
"Chimpanzee" "Tai South" "13" "6" "5/25/2017" "Female" "Adult" "a_28" 1 "Yes" 155 2 114 1 0 "Yes" 3 "Y" 3 2.15323633996576 -0.323670757816238 0.0406919362382651 -0.0987184627122924 0.318965517241379 -0.332280778975882 0.112068965517241
"Chimpanzee" "Tai South" "19" "5" "2/21/2017" "Male" "Adult" "a_29" 1 "Yes" 28 5.57142857142857 2 1 0 "Yes" 7 "Y" 0 -0.844068645266579 0.868259651919749 -0.476095653987702 -0.0987184627122924 0.318965517241379 1.0759832661303 0.112068965517241
"Chimpanzee" "Tai South" "9" "5" "4/29/2017" "Male" "Adult" "a_29" 1 "Yes" 39 4.8974358974359 34 1 0 "Yes" 7 "Y" 1 0.155033016477535 0.868259651919749 -0.43133452412561 -0.0987184627122924 0.318965517241379 0.81021856428462 0.112068965517241
"Chimpanzee" "Tai South" "13" "6" "5/25/2017" "Female" "Adult" "a_3" 1 "Yes" 5 0 2 1 0 "Yes" 7 "Y" 1 0.155033016477535 0.868259651919749 -0.569687107335711 -0.0987184627122924 0.318965517241379 -1.12090864423534 0.112068965517241
"Chimpanzee" "Tai South" "9" "5" "4/29/2017" "Female" "Adult" "a_32" 1 "Yes" 13 5.23076923076923 9 1 0 "Yes" 8 "Y" 0 -0.844068645266579 1.16624225435375 -0.537133558345099 -0.0987184627122924 0.318965517241379 0.941656541827863 0.112068965517241
"Chimpanzee" "Tai South" "12" "4" "1/28/2017" "Male" "Adult" "a_33" 2 "No" 77 2.70642201834862 97 1 112 "Yes" 3 "Y" 0 -0.844068645266579 -0.323670757816238 -0.276705166420203 0.0447274904873612 0.318965517241379 -0.0537287348246042 -0.887931034482759
"Chimpanzee" "Tai South" "12" "4" "1/28/2017" "Male" "Adult" "a_33" 1 "Yes" 32 2.70642201834862 14 0 0 "No" 3 "Y" 0 -0.844068645266579 -0.323670757816238 -0.459818879492396 -0.0987184627122924 -0.681034482758621 -0.0537287348246042 0.112068965517241
"Chimpanzee" "Tai South" "9" "5" "4/29/2017" "Male" "Adult" "a_33" 1 "Yes" 62 0.32258064516129 31 0 0 "No" 1 "Y" 2 1.15413467822165 -0.919635962684232 -0.3377430707776 -0.0987184627122924 -0.681034482758621 -0.993710601451559 0.112068965517241
"Chimpanzee" "Tai South" "13" "6" "5/25/2017" "Male" "Adult" "a_33" 1 "Yes" 34 0.294117647058824 4 1 0 "Yes" 5 "Y" 3 2.15323633996576 0.272294447051756 -0.451680492244742 -0.0987184627122924 0.318965517241379 -1.00493395816777 0.112068965517241
"Chimpanzee" "Tai East" "1" "3" "1/23/2017" "Female" "Juvenil" "a_36" 1 "Yes" 68 1.05882352941176 22 1 0 "Yes" 4 "Y" 0 -0.844068645266579 -0.0256881553822411 -0.313327909034641 -0.0987184627122924 0.318965517241379 -0.703399774392099 0.112068965517241
"Chimpanzee" "Tai East" "8" "5" "4/24/2017" "Female" "Juvenil" "a_36" 1 "Yes" 200 0.935 15 0 0 "No" 1 "Y" 2 1.15413467822165 -0.919635962684232 0.223805649310458 -0.0987184627122924 -0.681034482758621 -0.752225117226545 0.112068965517241
"Chimpanzee" "Tai North" "6" "4" "4/6/2017" "Female" "Juvenil" "a_37" 1 "Yes" 72 4.18055555555556 11 1 0 "Yes" 6 "Y" 0 -0.844068645266579 0.570277049485753 -0.297051134539335 -0.0987184627122924 0.318965517241379 0.527542657452836 0.112068965517241
"Chimpanzee" "Tai North" "6" "4" "4/6/2017" "Female" "Adult" "a_38" 1 "Yes" 20 4.95 9 1 0 "Yes" 7 "Y" 0 -0.844068645266579 0.868259651919749 -0.508649202978314 -0.0987184627122924 0.318965517241379 0.830945322281823 0.112068965517241
"Chimpanzee" "Tai North" "10" "5" "5/3/2017" "Female" "Adult" "a_38" 1 "Yes" 9 2 1 1 0 "Yes" 3 "Y" 1 0.155033016477535 -0.323670757816238 -0.553410332840405 -0.0987184627122924 0.318965517241379 -0.332280778975882 0.112068965517241
"Chimpanzee" "Tai North" "10" "5" "5/3/2017" "Female" "Adult" "a_39" 1 "Yes" 129 0.651162790697674 46 0 0 "No" 1 "Y" 0 -0.844068645266579 -0.919635962684232 -0.0651070979812241 -0.0987184627122924 -0.681034482758621 -0.864146083453193 0.112068965517241
"Chimpanzee" "Tai North" "6" "4" "4/6/2017" "Male" "Adult" "a_40" 1 "Yes" 114 1.5 167 0 0 "No" 1 "Y" 0 -0.844068645266579 -0.919635962684232 -0.126145002338622 -0.0987184627122924 -0.681034482758621 -0.529437745290747 0.112068965517241
"Chimpanzee" "Tai South" "9" "5" "4/30/2017" "Female" "Adult" "a_41" 1 "Yes" 313 0 57 1 0 "Yes" 1 "Y" 0 -0.844068645266579 -0.919635962684232 0.683624528802854 -0.0987184627122924 0.318965517241379 -1.12090864423534 0.112068965517241
"Chimpanzee" "Tai South" "12" "4" "1/28/2017" "Male" "Adult" "a_42" 2 "No" 92 2.64485981308411 5 1 113 "Yes" 2 "Y" 0 -0.844068645266579 -0.621653360250235 -0.215667262062805 0.0460082579266438 0.318965517241379 -0.0780035700838124 -0.887931034482759
"Chimpanzee" "Tai South" "12" "4" "1/28/2017" "Male" "Adult" "a_42" 1 "Yes" 15 2.64485981308411 3 0 0 "No" 2 "Y" 0 -0.844068645266579 -0.621653360250235 -0.528995171097446 -0.0987184627122924 -0.681034482758621 -0.0780035700838124 0.112068965517241
"Chimpanzee" "Tai South" "19" "5" "2/21/2017" "Male" "Adult" "a_42" 1 "Yes" 202 6.73267326732673 9 1 0 "Yes" 8 "Y" 2 1.15413467822165 1.16624225435375 0.231944036558111 -0.0987184627122924 0.318965517241379 1.53387822891532 0.112068965517241
"Chimpanzee" "Tai South" "15" "3" "2/6/2017" "Male" "Adult" "a_42" 2 "No" 141 4.91447368421053 16 1 15 "Yes" 4 "Y" 1 0.155033016477535 -0.0256881553822411 -0.016276774495306 -0.0795069511230531 0.318965517241379 0.81693680099103 -0.887931034482759
"Chimpanzee" "Tai South" "9" "5" "4/29/2017" "Male" "Adult" "a_42" 1 "Yes" 48 1.45833333333333 1 1 0 "Yes" 2 "Y" 3 2.15323633996576 -0.621653360250235 -0.394711781511171 -0.0987184627122924 0.318965517241379 -0.545867492483652 0.112068965517241
"Chimpanzee" "Tai South" "13" "6" "5/25/2017" "Male" "Adult" "a_42" 1 "Yes" 258 0.317829457364341 40 0 0 "No" 1 "Y" 4 3.15233800170988 -0.919635962684232 0.459818879492396 -0.0987184627122924 -0.681034482758621 -0.995584060996436 0.112068965517241
"Chimpanzee" "Tai North" "10" "5" "5/3/2017" "Female" "Adult" "a_43" 1 "Yes" 11 4 12 1 0 "Yes" 7 "Y" 0 -0.844068645266579 0.868259651919749 -0.545271945592752 -0.0987184627122924 0.318965517241379 0.456347086283579 0.112068965517241
"Chimpanzee" "Tai South" "14" "3" "2/2/2017" "Female" "Adult" "a_44" 1 "Yes" 401 1.6857855361596 163 1 0 "Yes" 2 "Y" 0 -0.844068645266579 -0.621653360250235 1.04171356769959 -0.0987184627122924 0.318965517241379 -0.456179919901932 0.112068965517241
"Chimpanzee" "Tai South" "9" "5" "4/30/2017" "Female" "Adult" "a_44" 1 "Yes" 79 0 26 1 0 "Yes" 2 "Y" 1 0.155033016477535 -0.621653360250235 -0.26856677917255 -0.0987184627122924 0.318965517241379 -1.12090864423534 0.112068965517241
"Chimpanzee" "Tai North" "6" "4" "4/6/2017" "Female" "Adult" "a_45" 1 "Yes" 21 1.95238095238095 3 1 0 "Yes" 2 "Y" 0 -0.844068645266579 -0.621653360250235 -0.504580009354487 -0.0987184627122924 0.318965517241379 -0.351057632910631 0.112068965517241
"Chimpanzee" "Tai North" "10" "5" "5/3/2017" "Female" "Adult" "a_45" 1 "Yes" 2 3 1 1 0 "Yes" 6 "Y" 1 0.155033016477535 0.570277049485753 -0.581894688207191 -0.0987184627122924 0.318965517241379 0.0620331536538488 0.112068965517241
"Chimpanzee" "Tai East" "1" "3" "1/23/2017" "Male" "Juvenil" "a_46" 1 "Yes" 52 9.07692307692308 6 1 0 "Yes" 12 "Y" 0 -0.844068645266579 2.35817266408973 -0.378435007015865 -0.0987184627122924 0.318965517241379 2.45824859040375 0.112068965517241
"Chimpanzee" "Tai East" "1" "3" "1/23/2017" "Female" "Adult" "a_48" 1 "Yes" 36 8.13888888888889 2 1 0 "Yes" 11 "Y" 0 -0.844068645266579 2.06019006165574 -0.44354210499709 -0.0987184627122924 0.318965517241379 2.08836864077885 0.112068965517241
"Chimpanzee" "Tai East" "20" "5" "2/25/2017" "Female" "Adult" "a_48" 1 "Yes" 50 1.12 1 1 0 "Yes" 2 "Y" 1 0.155033016477535 -0.621653360250235 -0.386573394263518 -0.0987184627122924 0.318965517241379 -0.679277039690044 0.112068965517241
"Chimpanzee" "Tai North" "6" "4" "4/6/2017" "Male" "Adult" "a_49" 1 "Yes" 82 2.57317073170732 10 1 0 "Yes" 3 "Y" 0 -0.844068645266579 -0.323670757816238 -0.25635919830107 -0.0987184627122924 0.318965517241379 -0.106271573688109 0.112068965517241
"Chimpanzee" "Tai East" "16" "4" "2/11/2017" "Male" "Adult" "a_5" 1 "Yes" 30 1 2 0 0 "No" 1 "Y" 1 0.155033016477535 -0.919635962684232 -0.467957266740049 -0.0987184627122924 -0.681034482758621 -0.726594711605612 0.112068965517241
"Chimpanzee" "Tai East" "7" "3" "4/10/2017" "Male" "Adult" "a_5" 1 "Yes" 7 4.28571428571429 1 1 0 "Yes" 4 "Y" 2 1.15413467822165 -0.0256881553822411 -0.561548720088058 -0.0987184627122924 0.318965517241379 0.569008209892074 0.112068965517241
"Chimpanzee" "Tai South" "13" "6" "5/25/2017" "Female" "Adult" "a_50" 1 "Yes" 7 1 1 1 0 "Yes" 9 "Y" 0 -0.844068645266579 1.46422485678774 -0.561548720088058 -0.0987184627122924 0.318965517241379 -0.726594711605612 0.112068965517241
"Chimpanzee" "Tai South" "9" "5" "4/29/2017" "Male" "Adult" "a_51" 1 "Yes" 173 10.1040462427746 6 1 0 "Yes" 13 "Y" 1 0.155033016477535 2.65615526652373 0.113937421467142 -0.0987184627122924 0.318965517241379 2.86325756522575 0.112068965517241
"Chimpanzee" "Tai South" "13" "6" "5/25/2017" "Male" "Adult" "a_51" 1 "Yes" 12 0 1 1 0 "Yes" 8 "Y" 2 1.15413467822165 1.16624225435375 -0.541202751968926 -0.0987184627122924 0.318965517241379 -1.12090864423534 0.112068965517241
"Chimpanzee" "Tai East" "1" "3" "1/23/2017" "Male" "Adult" "a_52" 1 "Yes" 126 1.65873015873016 2 1 0 "Yes" 2 "Y" 0 -0.844068645266579 -0.621653360250235 -0.0773146788527037 -0.0987184627122924 0.318965517241379 -0.466848232174917 0.112068965517241
"Chimpanzee" "Tai South" "14" "3" "2/2/2017" "Female" "Adult" "a_54" 1 "Yes" 303 0.0429042904290429 6 0 0 "No" 1 "Y" 0 -0.844068645266579 -0.919635962684232 0.642932592564588 -0.0987184627122924 -0.681034482758621 -1.10399088474958 0.112068965517241
"Chimpanzee" "Tai South" "9" "5" "4/29/2017" "Female" "Adult" "a_56" 1 "Yes" 173 8.14450867052023 3 1 0 "Yes" 10 "Y" 0 -0.844068645266579 1.76220745922174 0.113937421467142 -0.0987184627122924 0.318965517241379 2.09058459897443 0.112068965517241
"Chimpanzee" "Tai East" "11" "6" "5/11/2017" "Male" "Juvenil" "a_59" 2 "No" 6 3.85869565217391 1 1 37 "Yes" 9 "Y" 0 -0.844068645266579 1.46422485678774 -0.565617913711885 -0.0513300674588354 0.318965517241379 0.400628813194596 -0.887931034482759
"Chimpanzee" "Tai East" "11" "6" "5/11/2017" "Male" "Juvenil" "a_59" 4 "No" 10 3.85869565217391 3 1 55 "Yes" 9 "Y" 0 -0.844068645266579 1.46422485678774 -0.549341139216579 -0.0282762535517482 0.318965517241379 0.400628813194596 -0.887931034482759
"Chimpanzee" "Tai East" "11" "6" "5/11/2017" "Male" "Juvenil" "a_59" 1 "Yes" 24 3.85869565217391 14 1 0 "Yes" 9 "Y" 0 -0.844068645266579 1.46422485678774 -0.492372428483008 -0.0987184627122924 0.318965517241379 0.400628813194596 0.112068965517241
"Chimpanzee" "Tai East" "11" "6" "5/11/2017" "Male" "Juvenil" "a_59" 3 "Yes" 4 3.85869565217391 1 1 48 "Yes" 9 "Y" 0 -0.844068645266579 1.46422485678774 -0.573756300959538 -0.0372416256267266 0.318965517241379 0.400628813194596 0.112068965517241
"Chimpanzee" "Tai East" "11" "6" "5/11/2017" "Male" "Juvenil" "a_59" 5 "Yes" 28 3.85869565217391 4 1 135 "Yes" 9 "Y" 0 -0.844068645266579 1.46422485678774 -0.476095653987702 0.0741851415908615 0.318965517241379 0.400628813194596 0.112068965517241
"Chimpanzee" "Tai East" "1" "3" "1/23/2017" "Male" "Adult" "a_6" 1 "Yes" 265 0.237735849056604 129 0 0 "No" 1 "Y" 0 -0.844068645266579 -0.919635962684232 0.488303234859181 -0.0987184627122924 -0.681034482758621 -1.02716608666677 0.112068965517241
"Chimpanzee" "Tai East" "17" "4" "2/15/2017" "Male" "Adult" "a_6" 1 "No" 74 0 26 0 0 "No" 1 "Y" 1 0.155033016477535 -0.919635962684232 -0.288912747291682 -0.0987184627122924 -0.681034482758621 -1.12090864423534 -0.887931034482759
"Chimpanzee" "Tai East" "7" "3" "4/10/2017" "Male" "Adult" "a_6" 1 "Yes" 5 1.2 2 1 0 "Yes" 1 "Y" 3 2.15323633996576 -0.919635962684232 -0.569687107335711 -0.0987184627122924 0.318965517241379 -0.647731925079666 0.112068965517241
"Chimpanzee" "Tai East" "11" "6" "5/11/2017" "Male" "Adult" "a_6" 1 "No" 24 0 1 0 0 "No" 1 "Y" 4 3.15233800170988 -0.919635962684232 -0.492372428483008 -0.0987184627122924 -0.681034482758621 -1.12090864423534 -0.887931034482759
"Chimpanzee" "Tai East" "1" "3" "1/23/2017" "Female" "Adult" "a_61" 1 "Yes" 83 8.40963855421687 2 1 0 "Yes" 8 "Y" 0 -0.844068645266579 1.16624225435375 -0.252290004677244 -0.0987184627122924 0.318965517241379 2.19512900607251 0.112068965517241
"Chimpanzee" "Tai East" "4" "4" "3/24/2017" "Female" "Adult" "a_62" 1 "Yes" 16 3 7 1 0 "Yes" 4 "Y" 0 -0.844068645266579 -0.0256881553822411 -0.52492597747362 -0.0987184627122924 0.318965517241379 0.0620331536538488 0.112068965517241
"Chimpanzee" "Tai East" "4" "4" "3/24/2017" "Male" "Juvenil" "a_63" 1 "Yes" 145 3.50344827586207 4 0 0 "No" 1 "Y" 1 0.155033016477535 -0.919635962684232 0 -0.0987184627122924 -0.681034482758621 0.260549823184679 0.112068965517241
